# Supplementary material for: Endoxifen’s Molecular Mechanisms of Action Are Concentration Dependent and Different than That of Other Anti-Estrogens
Source: PLoS One. 2013 Jan 28;8(1):e54613. doi: 10.1371/journal.pone.0054613 (PMC3557294; doi:10.1371/journal.pone.0054613)
Supplement: Table S1 — Genes determined to be significantly regulated by 24 hour treatments with E2 (10 nM) alone, or in combination with 100 nM concentrations of 4HT, endoxifen or ICI relative to vehicle controls. (XLS) [file pone.0054613.s004.xls]

## Sheet: Sheet1
Table S1. Genes determined to be significantly regulated by 24 hour treatments with E2 (10 nM) alone,
or in combination with 100 nM concentrations of 4HT, endoxifen or ICI relative to vehicle controls.
Genes significantly regulated by 24 hour E2 treatment
Probe_ID	SYMBOL	Fold_Change	PValue
ILMN_20319	GREB1	5.07487	3.88101e-10
ILMN_6528	RAB31	4.01481	3.7521e-08
ILMN_28594	MGP	3.72409	9.22967e-09
ILMN_22272	PRSS23	3.58896	1.4454e-06
ILMN_28594	MGP	3.55095	1.53813e-08
ILMN_27917	PKIB	3.47567	5.77654e-07
ILMN_2451	SGK	3.39951	6.98253e-09
ILMN_12434	RERG	3.11106	2.10771e-08
ILMN_2180	IGSF1	3.08851	1.28189e-08
ILMN_6004	CXCL12	2.89978	7.6569e-07
ILMN_24376	DEPDC6	2.74563	9.26224e-08
ILMN_796	CA12	2.72346	5.16788e-06
ILMN_24376	DEPDC6	2.71938	4.61096e-08
ILMN_5197	CALCR	2.64196	1.10343e-05
ILMN_27030	FOS	2.63892	1.90367e-07
ILMN_20145	PGR	2.57779	1.11369e-07
ILMN_15875	MYB	2.51762	9.794e-06
ILMN_4419	TIPARP	2.5058	2.11416e-05
ILMN_7163	SFXN2	2.50409	1.42503e-06
ILMN_15836	SYTL4	2.45755	1.08381e-06
ILMN_115591	HS.562504	2.45713	1.62646e-06
ILMN_10483	SGK3	2.41291	3.88387e-05
ILMN_4473	IGSF1	2.34637	9.13501e-07
ILMN_28662	CYP26B1	2.34205	3.9852e-07
ILMN_15376	TPD52L1	2.34158	4.36754e-07
ILMN_15851	EGR3	2.33704	3.49247e-06
ILMN_4631	CXCL12	2.33087	3.20368e-06
ILMN_21296	CYP24A1	2.2868	4.59501e-06
ILMN_7737	CD44	2.23303	1.66627e-06
ILMN_18637	RRM2	2.2043	2.75308e-06
ILMN_10499	HEY2	2.19284	1.17429e-06
ILMN_178269	CAV1	2.16979	0.000162447
ILMN_16782	CXCL12	2.16508	4.15379e-06
ILMN_7000	CDH26	2.152	6.75358e-06
ILMN_173924	TGFA	2.14047	2.06071e-05
ILMN_27341	OLFM1	2.13331	2.29323e-06
ILMN_5543	TPD52L1	2.1327	1.33877e-06
ILMN_9402	DKFZP451A211	2.13202	1.89828e-06
ILMN_19163	KLK3	2.12223	1.27501e-05
ILMN_10469	PCP4	2.04404	3.53173e-05
ILMN_27101	PRICKLE2	2.01736	8.95969e-06
ILMN_21252	RGS22	2.0125	9.00604e-06
ILMN_6032	PAICS	2.01008	9.16448e-06
ILMN_8536	NAV2	2.00217	7.27446e-06
ILMN_1238	RBBP8	1.993	0.00101017
ILMN_12005	UHRF1	1.9916	0.000119863
ILMN_20677	NT5DC3	1.98795	3.30669e-06
ILMN_138283	CDV3	1.98664	5.78629e-05
ILMN_2180	IGSF1	1.98303	0.000127195
ILMN_25637	PMAIP1	1.97357	8.36929e-05
ILMN_162051	CA12	1.97068	1.71338e-05
ILMN_3155	TMEM64	1.9651	0.000443861
ILMN_28725	STC2	1.9647	0.000210435
ILMN_2483	MCM10	1.96019	0.000126111
ILMN_18562	FER1L3	1.9566	0.000291272
ILMN_172027	ATAD2	1.9507	0.00148772
ILMN_6687	IL17RB	1.94984	4.66917e-06
ILMN_7574	TMEM194	1.94287	1.58303e-05
ILMN_11989	CDV3	1.93947	0.000114699
ILMN_22839	LRRFIP2	1.93872	0.000254844
ILMN_7092	EXO1	1.93849	2.97135e-05
ILMN_77290	HS.132305	1.93462	7.31352e-06
ILMN_119940	HS.567759	1.93419	0.000567275
ILMN_6255	SVIL	1.9193	5.71541e-05
ILMN_6262	CBX1	1.90894	0.000118407
ILMN_23782	MTHFD2	1.90626	2.33414e-05
ILMN_183532	KLF4	1.90492	1.90041e-05
ILMN_15303	GALNT4	1.90473	4.06945e-05
ILMN_1624	CAV1	1.89706	7.18031e-05
ILMN_10483	SGK3	1.89641	0.000222288
ILMN_30018	TGFA	1.89529	6.79679e-06
ILMN_9309	IGFBP4	1.88209	0.000108822
ILMN_22427	LOC650215	1.87973	0.000935389
ILMN_136935	SPOCK1	1.87801	1.53602e-05
ILMN_6032	PAICS	1.86835	2.73686e-05
ILMN_13950	GOLSYN	1.86686	0.000170393
ILMN_6271	FUT4	1.86401	2.58472e-05
ILMN_28130	MYC	1.8632	9.18746e-06
ILMN_18271	SULF2	1.86282	3.94577e-05
ILMN_7273	DUT	1.86127	3.08077e-05
ILMN_167475	MTHFD2	1.85638	1.19904e-05
ILMN_3407	MCM4	1.85074	0.000158011
ILMN_27477	ELOVL2	1.85016	8.38274e-05
ILMN_16562	FKBP5	1.84748	3.22616e-05
ILMN_16330	HIF1A	1.84538	0.00339193
ILMN_15843	JARID2	1.84346	3.72527e-05
ILMN_15791	MCM6	1.8428	0.000237097
ILMN_21497	SLC22A5	1.83563	3.15886e-05
ILMN_8276	C3ORF26	1.83367	8.61006e-05
ILMN_28750	CA2	1.83336	1.73306e-05
ILMN_15415	DDX21	1.83187	0.00362132
ILMN_5108	CAV2	1.83175	0.000104411
ILMN_138827	CDCA7	1.83025	1.9726e-05
ILMN_23624	FOXC1	1.82996	5.41769e-05
ILMN_25407	PTPLB	1.82911	5.84131e-05
ILMN_2026	KIAA0101	1.82622	0.000264799
ILMN_20465	PRC1	1.8219	9.14047e-05
ILMN_89277	HS.388347	1.82054	0.000568968
ILMN_4525	SSFA2	1.81894	0.000296331
ILMN_16225	STC1	1.81462	9.72502e-05
ILMN_19052	NT5C2	1.80939	0.000349204
ILMN_15753	SLC25A24	1.8063	0.000598354
ILMN_2731	HIGD1A	1.8042	4.99831e-05
ILMN_23200	LYAR	1.80161	4.03822e-05
ILMN_40497	LOC643300	1.7922	0.000543335
ILMN_21650	CCT6A	1.79126	0.000454375
ILMN_29954	CCDC99	1.79023	0.00390068
ILMN_22336	NXNL2	1.78836	0.000277486
ILMN_29401	CDH1	1.78681	2.94204e-05
ILMN_11713	RMI1	1.78214	0.00247346
ILMN_28456	DNAJC9	1.78186	7.09782e-05
ILMN_43489	LOC643668	1.78151	0.000418085
ILMN_20255	GMNN	1.77663	0.000371007
ILMN_5542	TMEM26	1.77584	0.00026882
ILMN_19670	LONRF2	1.77518	0.000230985
ILMN_15846	PLK4	1.77503	0.0213143
ILMN_4882	THBS1	1.77351	0.000265742
ILMN_19515	SUPT16H	1.77305	0.00224999
ILMN_6858	PCNA	1.7661	0.000142552
ILMN_26714	DNAJB6	1.7648	0.000392477
ILMN_1155	NCAPG2	1.76366	0.000443657
ILMN_138879	FANCI	1.76051	0.0030078
ILMN_32296	MGC18216	1.75884	0.000763364
ILMN_21079	SMS	1.75841	0.000171523
ILMN_657	C4ORF18	1.75503	0.00133657
ILMN_3578	NETO2	1.755	0.000991736
ILMN_22757	HMG1L1	1.75398	0.000868694
ILMN_25890	KNTC1	1.75398	0.0119379
ILMN_12700	TMPO	1.75304	0.000326399
ILMN_24438	PLAC1	1.75086	3.76591e-05
ILMN_167467	NCL	1.74878	0.000883562
ILMN_8851	MXD1	1.74777	0.000135751
ILMN_14614	CYP1B1	1.74643	0.00697422
ILMN_11783	MREG	1.74521	0.000250051
ILMN_21079	SMS	1.74323	7.92701e-05
ILMN_24671	KIAA1737	1.74152	0.000135778
ILMN_24194	PIGW	1.73844	5.62393e-05
ILMN_11103	TMEM2	1.73782	0.00168653
ILMN_137635	ZAK	1.73764	0.00229695
ILMN_170609	STIL	1.73722	0.00131001
ILMN_27537	HSP90AA1	1.73706	0.00396634
ILMN_4782	HNRPH1	1.7366	0.000176463
ILMN_16572	MCM4	1.73472	0.00023361
ILMN_12928	DUSP5	1.73434	0.000331988
ILMN_5108	CAV2	1.73251	0.000291239
ILMN_19233	CADM1	1.72683	0.00210163
ILMN_20135	AMD1	1.72642	0.00211266
ILMN_2391	C7ORF24	1.72496	0.00055699
ILMN_1051	NUP155	1.72321	0.000180769
ILMN_26899	TYMS	1.72211	3.62429e-05
ILMN_2645	CCDC34	1.72175	0.000309931
ILMN_28734	PUS7	1.72124	0.00314554
ILMN_14464	SGOL1	1.71922	0.000559992
ILMN_4548	E2F7	1.7172	0.000439952
ILMN_24738	FEN1	1.7151	7.26191e-05
ILMN_19956	GREB1	1.71396	6.69484e-05
ILMN_2483	MCM10	1.71293	0.000792202
ILMN_2030	LRP8	1.7116	6.65398e-05
ILMN_3984	SET	1.7108	0.000343721
ILMN_1157	HSPH1	1.7107	0.00619435
ILMN_6470	CEP55	1.70731	0.0105365
ILMN_19508	KIAA0020	1.7066	0.00705988
ILMN_7438	SLC27A2	1.70656	0.00027311
ILMN_2770	SC4MOL	1.7065	7.66541e-05
ILMN_4549	PBK	1.70638	0.00658148
ILMN_15662	TIPIN	1.70626	4.11205e-05
ILMN_21681	TMEM164	1.70435	0.000108848
ILMN_657	C4ORF18	1.70393	0.0101933
ILMN_21814	CCDC117	1.70352	0.00049917
ILMN_102737	HS.535028	1.70318	0.043906
ILMN_9442	FAM20B	1.70246	0.00406031
ILMN_6862	SLC7A2	1.70197	0.00573673
ILMN_27299	CCNE2	1.70167	0.0137523
ILMN_7269	HSPD1	1.70048	0.000689682
ILMN_172213	MYC	1.70042	7.54931e-05
ILMN_20958	RAPGEFL1	1.69843	7.635e-05
ILMN_161976	MELK	1.69654	0.000820057
ILMN_43222	NAT5	1.69351	0.00014965
ILMN_25992	GPR68	1.69349	0.000119699
ILMN_2720	DYNLT3	1.69257	0.00307288
ILMN_3806	C6ORF141	1.69163	0.000249856
ILMN_15457	CCNYL1	1.68944	0.000122505
ILMN_172926	CNOT8	1.68919	0.0014115
ILMN_179982	ADCY1	1.68904	0.00111979
ILMN_46700	LOC642817	1.68815	0.000904985
ILMN_23280	ACTL6A	1.68786	7.9581e-05
ILMN_167872	SLC22A4	1.68681	0.000274461
ILMN_26193	NUSAP1	1.6856	0.0010391
ILMN_521	SQLE	1.68434	4.78932e-05
ILMN_183632	XPOT	1.68397	0.00182212
ILMN_27536	BRCA1	1.68382	0.00925553
ILMN_22391	LDHA	1.68328	0.000152073
ILMN_5405	NAP1L1	1.68261	0.00102075
ILMN_173169	HSPA12A	1.6793	0.000798991
ILMN_3319	LRIG1	1.67916	0.000124345
ILMN_10877	RPE	1.67885	0.00289598
ILMN_2944	RAD51C	1.67672	0.000459167
ILMN_2944	RAD51C	1.67601	0.000770482
ILMN_137057	NRCAM	1.67567	0.00410264
ILMN_37144	LOC648210	1.67526	0.00154395
ILMN_183192	NFE2L3	1.67447	0.000415695
ILMN_4412	ATP2A2	1.67397	0.000102045
ILMN_1699	C14ORF130	1.6738	0.000317748
ILMN_22701	C14ORF147	1.67319	9.34315e-05
ILMN_20719	AGR3	1.67288	0.000177329
ILMN_14185	E2F6	1.67069	0.000311368
ILMN_27231	TARS	1.6697	0.00340295
ILMN_5592	LRRFIP2	1.66913	0.000435851
ILMN_25939	TUBGCP5	1.66731	0.00643006
ILMN_43100	HIGD1A	1.66617	0.000208533
ILMN_1728	FAM152A	1.6657	0.003596
ILMN_27367	CAP2	1.6653	0.000601547
ILMN_10840	KIF4A	1.66502	0.000894636
ILMN_139141	CCND1	1.66373	0.00248269
ILMN_4339	NRIP1	1.66301	0.0271537
ILMN_14675	PLOD2	1.66247	0.0230137
ILMN_7413	TTF2	1.66151	0.00106058
ILMN_3628	DSCC1	1.66041	0.000951817
ILMN_39385	DYRK1A	1.66	0.000146386
ILMN_9279	CTNNAL1	1.65999	0.00106952
ILMN_139066	SLC25A15	1.65955	0.000145124
ILMN_28730	PRKDC	1.65874	0.0375899
ILMN_4860	CEBPG	1.65832	0.000932139
ILMN_27564	FABP5	1.6569	0.000115826
ILMN_16936	SLTM	1.65589	0.0222939
ILMN_11028	YWHAZ	1.65298	0.00063976
ILMN_7073	MASTL	1.65166	0.000269471
ILMN_1129	CHRNA5	1.651	0.000260433
ILMN_9279	CTNNAL1	1.651	0.00109794
ILMN_167991	IRS2	1.65083	0.000247977
ILMN_480	COPS5	1.65055	0.00111179
ILMN_11174	HSPA9	1.65008	0.00620972
ILMN_13241	DONSON	1.64926	0.000342918
ILMN_26329	OPN3	1.64835	0.00010263
ILMN_25553	MCM3	1.64712	0.000134503
ILMN_26730	LAMP2	1.64628	0.00117473
ILMN_70828	HS.4988	1.64625	0.000113279
ILMN_182790	HPRT1	1.6458	9.5664e-05
ILMN_11477	ARL6IP6	1.64546	0.000204109
ILMN_3518	ELOVL5	1.64532	0.000546227
ILMN_21960	TPR	1.64487	0.000403431
ILMN_27301	CACYBP	1.64486	0.000717668
ILMN_14410	WDR12	1.64456	0.000475709
ILMN_27136	RNF145	1.64276	0.000177893
ILMN_6019	ADCY1	1.64198	0.000137156
ILMN_15379	APIP	1.64147	0.000556279
ILMN_175450	PRIM1	1.64123	0.000284832
ILMN_88389	HS.374278	1.64073	0.0123507
ILMN_19127	NAE1	1.64061	0.00207792
ILMN_21069	HS3ST3A1	1.64057	0.000250518
ILMN_4530	NOP5/NOP58	1.64026	0.0214149
ILMN_6412	RBM24	1.64008	7.65951e-05
ILMN_6595	DUT	1.63993	0.000779413
ILMN_20991	PRIM1	1.6399	0.000400594
ILMN_686	UNG	1.63905	0.000258494
ILMN_8504	NUDT21	1.63895	0.0051293
ILMN_162686	FEN1	1.63728	0.000153591
ILMN_11331	PPP2R5A	1.63708	0.000487635
ILMN_173593	ATXN1	1.63592	0.00648508
ILMN_166688	MTSS1	1.63563	0.000222801
ILMN_19125	RUNX1	1.63514	0.00156614
ILMN_39089	LOC388275	1.63475	0.00210242
ILMN_28561	SEPHS1	1.63358	0.000222641
ILMN_29327	PURB	1.63175	0.0083056
ILMN_839	GPATCH4	1.63073	0.000281554
ILMN_13630	SKP2	1.63072	0.000279833
ILMN_23487	ZWINT	1.62902	0.000204663
ILMN_20896	EZH2	1.62867	0.000136372
ILMN_2645	CCDC34	1.62865	0.0012452
ILMN_554	JAK1	1.62858	0.00107301
ILMN_26359	PDSS1	1.6285	0.000589561
ILMN_23394	HPRT1	1.62827	0.000139064
ILMN_2775	DKC1	1.62823	0.000136058
ILMN_176995	GPSM2	1.62699	0.0038751
ILMN_32946	LOC400578	1.62698	0.000128009
ILMN_16132	CELSR2	1.62564	0.000168153
ILMN_28602	SHISA2	1.62518	0.000934911
ILMN_9671	DPYSL2	1.62395	0.000215471
ILMN_19282	GART	1.62371	0.000718927
ILMN_8610	MTDH	1.62293	0.00388716
ILMN_18562	FER1L3	1.62132	0.00211808
ILMN_6259	PPFIA1	1.62082	0.00222112
ILMN_38516	LOC643668	1.62059	0.000647332
ILMN_8560	CCDC14	1.62023	0.0276573
ILMN_3200	HMGB2	1.61993	0.00167924
ILMN_11753	NUP205	1.61847	0.000185548
ILMN_5554	CSE1L	1.61807	0.0313159
ILMN_22093	HERC5	1.61639	0.000502869
ILMN_28560	AK3L1	1.6162	0.000139144
ILMN_30844	TMEM181	1.61565	0.0234391
ILMN_23056	NCBP2	1.6155	0.00722017
ILMN_20433	TOMM20	1.61455	0.00680805
ILMN_26663	CCT8	1.61269	0.00386699
ILMN_6778	PPAT	1.61259	0.0132804
ILMN_7000	CDH26	1.61222	0.000457138
ILMN_138016	TUBB6	1.61184	0.000905225
ILMN_10536	NBPF11	1.61154	0.00206102
ILMN_25514	FAM111A	1.61101	0.00178284
ILMN_28750	CA2	1.60951	0.000509527
ILMN_9296	UBE3C	1.60947	0.000500085
ILMN_180762	ABCE1	1.60938	0.00493366
ILMN_1860	FAM116A	1.60894	0.00389872
ILMN_29382	SEMA3C	1.60884	0.0216564
ILMN_21654	NASP	1.60645	0.000429427
ILMN_14646	CDCA7L	1.60593	0.000285863
ILMN_176915	KIAA1737	1.60572	0.00157829
ILMN_18243	VEZF1	1.60571	0.0055392
ILMN_8109	PDCD5	1.6057	0.000448057
ILMN_14027	TTL	1.60512	0.000228462
ILMN_15860	AGR2	1.6046	0.000360016
ILMN_28463	NUP43	1.60436	0.00283518
ILMN_78063	HS.144312	1.6029	0.000233556
ILMN_9573	UBE2T	1.60146	0.000174876
ILMN_28759	AHNAK	1.60032	0.00951165
ILMN_11802	KIF23	1.60005	0.00361747
ILMN_42347	LOC644330	1.60001	0.00111313
ILMN_16070	SMC4	1.59928	0.0484263
ILMN_5819	DNAJA1	1.59892	0.00454766
ILMN_9043	EXOSC3	1.59889	0.000548006
ILMN_22028	ARHGAP19	1.59888	0.000269148
ILMN_13318	CDH26	1.59879	0.00030916
ILMN_19218	TMCO3	1.5982	0.000134334
ILMN_21239	EIF4E3	1.59769	0.000294316
ILMN_3256	WDR51B	1.59739	0.00060625
ILMN_11844	FANCD2	1.59715	0.000818011
ILMN_11907	TRIM37	1.59706	0.0111573
ILMN_25982	PLOD2	1.59686	0.0145842
ILMN_22905	PRKCQ	1.59649	0.00123874
ILMN_183123	SQLE	1.59627	0.000596058
ILMN_18271	SULF2	1.59571	0.00130135
ILMN_14271	IRX2	1.59542	0.000350079
ILMN_25327	CHEK1	1.59486	0.00017223
ILMN_17238	AMMECR1	1.59437	0.000177315
ILMN_28470	SYNCRIP	1.59405	0.0122676
ILMN_28300	NIP7	1.594	0.000577743
ILMN_79597	HS.159264	1.59315	0.0437089
ILMN_139078	DDX3X	1.59265	0.00952673
ILMN_12815	CP110	1.59241	0.0458184
ILMN_10377	CYCSL1	1.59231	0.000708545
ILMN_2656	TLK2	1.59088	0.00207543
ILMN_3197	SLC39A6	1.59086	0.00877556
ILMN_172153	XBP1	1.59063	0.00035338
ILMN_1783	SNORD36C	1.58985	0.00121964
ILMN_5191	UCHL3	1.58872	0.000361352
ILMN_11713	RMI1	1.58831	0.0168324
ILMN_24709	ELF1	1.58826	0.00314013
ILMN_19851	RTN4	1.58799	0.00031716
ILMN_9092	CNBP	1.58778	0.000453396
ILMN_174872	FUBP3	1.58728	0.00398678
ILMN_25626	GCA	1.58718	0.00770846
ILMN_7620	SFRS7	1.58659	0.00146227
ILMN_25759	SLC9A2	1.58647	0.00596114
ILMN_839	GPATCH4	1.58596	0.000865805
ILMN_139185	COQ2	1.58524	0.000256825
ILMN_22974	GART	1.58482	0.000262117
ILMN_28121	ROD1	1.58436	0.0172831
ILMN_31149	DPY19L1	1.58403	0.0071024
ILMN_12496	INSIG1	1.58391	0.000263761
ILMN_19195	FAM26A	1.58367	0.00125548
ILMN_22590	NOLC1	1.58357	0.000166755
ILMN_7073	MASTL	1.58336	0.00117585
ILMN_18056	RABEP1	1.58324	0.0111918
ILMN_139088	BRI3BP	1.58305	0.000407191
ILMN_6305	ZFP106	1.58272	0.00786522
ILMN_73103	HS.57079	1.5825	0.000277956
ILMN_2110	CASP8	1.58174	0.00194878
ILMN_1301	BARD1	1.58147	0.00480083
ILMN_38401	PSMC1	1.58097	0.00214612
ILMN_3834	DSN1	1.58057	0.000169531
ILMN_25768	MSH6	1.57907	0.0129176
ILMN_4015	ATP2B4	1.57894	0.000724722
ILMN_166966	ZWILCH	1.57807	0.0328367
ILMN_18750	SELI	1.57767	0.00535298
ILMN_3124	RFWD3	1.57758	0.000904531
ILMN_4880	DLG7	1.57688	0.0132329
ILMN_8006	TPM1	1.57643	0.000185255
ILMN_177177	PSMD10	1.5757	0.00976773
ILMN_40674	LOC644131	1.57539	0.000634361
ILMN_3186	ACTL6A	1.57495	0.000263557
ILMN_3686	CCT6A	1.57424	0.00106192
ILMN_24991	BAZ1A	1.57406	0.0198432
ILMN_4825	AZIN1	1.57353	0.0124479
ILMN_3914	PSMD1	1.57285	0.00118587
ILMN_11309	UBR5	1.57258	0.0104634
ILMN_1506	SEH1L	1.57243	0.000256108
ILMN_17238	AMMECR1	1.5712	0.00576023
ILMN_14179	DNAJB11	1.57101	0.00415908
ILMN_35948	MGC40489	1.57072	0.000370329
ILMN_15061	TRIP13	1.5705	0.000317965
ILMN_21529	AMD1	1.56991	0.000301596
ILMN_13172	OXSR1	1.56892	0.00154799
ILMN_12700	TMPO	1.56845	0.00133293
ILMN_14410	WDR12	1.56765	0.000255458
ILMN_25772	KIF21A	1.56721	0.00861763
ILMN_2770	SC4MOL	1.56687	0.000729975
ILMN_2466	KLF10	1.56682	0.000336776
ILMN_15766	SBDS	1.56663	0.00415333
ILMN_20091	ORMDL1	1.56633	0.00220032
ILMN_32038	NAP5	1.56619	0.00317963
ILMN_28124	MTPN	1.56609	0.00339303
ILMN_19352	ZSCAN1	1.56544	0.000351567
ILMN_5772	PM20D2	1.56513	0.000848118
ILMN_24841	PPP2R2A	1.56313	0.000227057
ILMN_29861	SUV420H1	1.56313	0.00195084
ILMN_13871	MAN2A1	1.56296	0.0300491
ILMN_24111	NUP107	1.56289	0.0247887
ILMN_1375	SPRED1	1.56283	0.00552201
ILMN_6959	SRP54	1.56271	0.00685304
ILMN_10998	RHOBTB3	1.56235	0.00762788
ILMN_21767	LOC203547	1.56222	0.00589639
ILMN_19314	EIF4G2	1.56222	0.00159056
ILMN_12951	MIS12	1.56176	0.00239502
ILMN_1310	C9ORF78	1.56124	0.00245643
ILMN_179221	TROVE2	1.56119	0.0336631
ILMN_9319	PSMD10	1.56102	0.000781146
ILMN_26359	PDSS1	1.56067	0.000392472
ILMN_16000	HSP90AB1	1.56028	0.000415298
ILMN_38391	HNRPA1P4	1.55915	0.00178853
ILMN_18980	HMGCS1	1.55788	0.0280104
ILMN_18751	DYRK1A	1.55715	0.00111206
ILMN_19425	SRPK1	1.55708	0.0154756
ILMN_19161	TJP1	1.55638	0.00171229
ILMN_26730	LAMP2	1.55603	0.00791588
ILMN_9643	TXNRD1	1.55592	0.00681673
ILMN_11925	NT5C3	1.55588	0.00196412
ILMN_29684	CD58	1.55585	0.000485902
ILMN_445	HIATL1	1.55582	0.000674617
ILMN_9652	KPNB1	1.55538	0.0031769
ILMN_163270	NBPF1	1.5553	0.000198809
ILMN_40116	LOC644063	1.55524	0.000570119
ILMN_17736	UTP18	1.55521	0.000402744
ILMN_8276	C3ORF26	1.55418	0.00121161
ILMN_178202	HSPD1	1.55386	0.00447954
ILMN_23620	NCAPG	1.5537	0.0251389
ILMN_5562	BUB3	1.55344	0.00172511
ILMN_3617	RPP40	1.55343	0.00116925
ILMN_16107	SERPINA3	1.55267	0.000994311
ILMN_1630	NBN	1.55234	0.0324025
ILMN_26228	UGCG	1.55217	0.00135615
ILMN_12719	UNC84A	1.55129	0.000466404
ILMN_915	SPC25	1.55124	0.000731328
ILMN_27042	CUTC	1.55107	0.000731909
ILMN_24089	CD44	1.55086	0.00106334
ILMN_7081	SLC20A1	1.55072	0.000522195
ILMN_7791	COPS3	1.5503	0.000218915
ILMN_27538	RPL6	1.55024	0.000367172
ILMN_20921	ANLN	1.55007	0.0224561
ILMN_3687	SLBP	1.55005	0.000696338
ILMN_8861	IARS	1.54949	0.00104019
ILMN_11113	PPIL5	1.54929	0.00117173
ILMN_180363	LOC723972	1.54884	0.00459472
ILMN_4865	CHEK2	1.54873	0.00048413
ILMN_11775	STMN1	1.54855	0.000263651
ILMN_18662	TFDP1	1.54827	0.00042048
ILMN_83371	HS.250648	1.54808	0.00592325
ILMN_20461	RSU1	1.54799	0.000895398
ILMN_169762	PRKDC	1.54762	0.000961498
ILMN_9697	C18ORF55	1.5475	0.00160282
ILMN_4842	TMED2	1.54743	0.00263831
ILMN_9754	FUT8	1.54739	0.0146676
ILMN_5256	HNRNPA3	1.54693	0.0186496
ILMN_164061	HELLS	1.54668	0.0155736
ILMN_26811	LDLRAD3	1.54649	0.000884033
ILMN_14683	CCNL1	1.54644	0.032003
ILMN_16938	ERCC6L	1.5464	0.006696
ILMN_4015	ATP2B4	1.54638	0.000553648
ILMN_32118	LOC653820	1.54622	0.000444504
ILMN_30113	PDS5A	1.54617	0.0229753
ILMN_1191	DHX33	1.5458	0.0012938
ILMN_8714	PGRMC1	1.54568	0.00308555
ILMN_11345	SIPA1L2	1.54562	0.00904149
ILMN_20253	DDX5	1.54558	0.00370416
ILMN_37830	LOC132241	1.54548	0.00632178
ILMN_8800	C1ORF124	1.54545	0.00179053
ILMN_12514	LAP3	1.54449	0.000905617
ILMN_4873	COIL	1.54447	0.0031267
ILMN_9514	HIF1A	1.54374	0.00430933
ILMN_26714	LOC387820	1.5436	0.000562587
ILMN_1342	RBM15	1.54345	0.00361677
ILMN_13494	MELK	1.54222	0.00229756
ILMN_7678	C1ORF59	1.54118	0.000653612
ILMN_891	CLDND1	1.54054	0.000666458
ILMN_15988	ARFGEF1	1.54052	0.0313036
ILMN_28561	SEPHS1	1.54029	0.000283505
ILMN_13130	DONSON	1.53997	0.000971956
ILMN_12662	ITGA2	1.53982	0.00478167
ILMN_10608	BMP5	1.53967	0.00560002
ILMN_1863	NRD1	1.53903	0.00141892
ILMN_1053	ADAT1	1.53829	0.000858104
ILMN_1755	LMBR1	1.53813	0.00194139
ILMN_18271	SULF2	1.53756	0.00134253
ILMN_14335	BRD7	1.53755	0.00133279
ILMN_71180	HS.10862	1.53745	0.00347119
ILMN_33043	LOC648210	1.53735	0.0101384
ILMN_183979	SYNE2	1.53728	0.00815065
ILMN_20779	DDX10	1.53706	0.00230045
ILMN_14281	NUSAP1	1.53706	0.0142935
ILMN_42282	HNRPA1L-2	1.53664	0.00595214
ILMN_23823	DHTKD1	1.53624	0.00980064
ILMN_28981	PPFIA1	1.53595	0.00045207
ILMN_5797	GFPT1	1.53575	0.00287162
ILMN_3871	BNIP3	1.5356	0.00112939
ILMN_3061	GLO1	1.53463	0.00655104
ILMN_12909	TFRC	1.53362	0.0296915
ILMN_20366	DHFR	1.53317	0.000328255
ILMN_2348	DHX32	1.5326	0.00218795
ILMN_19849	TOP2A	1.53254	0.0322992
ILMN_11177	PRNP	1.53148	0.00341283
ILMN_1317	ZFYVE21	1.53132	0.000847257
ILMN_138771	MAP3K2	1.53067	0.00831521
ILMN_20428	GREB1	1.53023	0.000849704
ILMN_170037	SLC39A6	1.52995	0.0332684
ILMN_16022	C1ORF19	1.52989	0.00480114
ILMN_2494	SF3B1	1.52976	0.025449
ILMN_5596	ELP2	1.52936	0.00108339
ILMN_16870	RFC4	1.52923	0.00252024
ILMN_7814	NCKAP1	1.52904	0.0252442
ILMN_181426	RFC4	1.52826	0.00174779
ILMN_7854	KIF1B	1.52824	0.00951422
ILMN_14404	NUP160	1.52752	0.000646737
ILMN_16561	OGFOD1	1.52737	0.000902555
ILMN_1018	PRMT3	1.52737	0.00823403
ILMN_3896	CDK5RAP2	1.52715	0.0339721
ILMN_12332	CDK2	1.52665	0.000301737
ILMN_23566	YME1L1	1.52597	0.0164217
ILMN_15635	YWHAG	1.52594	0.00170354
ILMN_3687	SLBP	1.52545	0.000538426
ILMN_183743	PTPLB	1.5254	0.00384474
ILMN_3370	UCHL5	1.52409	0.00893588
ILMN_18598	KIAA2010	1.52384	0.025704
ILMN_9627	RRS1	1.52364	0.00146745
ILMN_24423	PAK1IP1	1.52344	0.00168656
ILMN_5281	CCT2	1.52315	0.00213744
ILMN_25514	FAM111A	1.52292	0.0188171
ILMN_21803	C9ORF45	1.5229	0.0152427
ILMN_1663	CDC25A	1.52279	0.000716463
ILMN_15457	CCNYL1	1.52273	0.000853177
ILMN_11793	NUP153	1.52224	0.00448564
ILMN_15076	LPCAT1	1.52188	0.0055283
ILMN_7525	ZFP91	1.52159	0.00242656
ILMN_16476	SLC37A3	1.52091	0.000883584
ILMN_24124	VRK1	1.5209	0.00134331
ILMN_20713	HMGCR	1.52034	0.0095392
ILMN_175480	PSMD12	1.52022	0.00146731
ILMN_6023	CSE1L	1.51968	0.0473232
ILMN_3286	MACF1	1.51964	0.00198013
ILMN_7857	IWS1	1.51945	0.00483045
ILMN_29522	ACAT1	1.51916	0.00103335
ILMN_2036	PSMA1	1.51889	0.0014895
ILMN_2951	YBX1	1.51863	0.00199069
ILMN_86926	HS.348514	1.5186	0.0397119
ILMN_4416	TMED10	1.51858	0.0018259
ILMN_25740	EZH2	1.51836	0.00198111
ILMN_82345	HS.213061	1.51805	0.0247017
ILMN_5792	PSMC2	1.51671	0.0037281
ILMN_3600	ZNF280C	1.51646	0.00324819
ILMN_11108	RPL36A	1.51639	0.00121745
ILMN_8536	NAV2	1.51603	0.00061191
ILMN_163512	CCT6AP1	1.51599	0.0170801
ILMN_5134	C1ORF112	1.51561	0.000921886
ILMN_9981	PAPSS2	1.51545	0.00459194
ILMN_21377	LNX2	1.51425	0.00245457
ILMN_995	EXOSC3	1.5142	0.00102701
ILMN_23421	HMGB1	1.51409	0.034546
ILMN_7196	DHX9	1.51371	0.00445721
ILMN_18397	MCL1	1.51365	0.00249173
ILMN_31229	KPNA2	1.51312	0.00253466
ILMN_18859	STX3	1.51172	0.000935223
ILMN_10066	PHLPPL	1.51149	0.00188792
ILMN_12685	FAM108B1	1.5107	0.00153338
ILMN_16600	XPO1	1.51034	0.0499901
ILMN_36318	MGC102966	1.51019	0.00132524
ILMN_3768	NBPF4	1.50994	0.000515641
ILMN_25561	TMEM209	1.50976	0.00510501
ILMN_182635	FIGNL1	1.50966	0.00157605
ILMN_5585	SFRS1	1.50919	0.00465681
ILMN_11177	PRNP	1.50839	0.000729969
ILMN_162497	QTRTD1	1.50797	0.00493671
ILMN_18906	CTPS	1.50759	0.000639031
ILMN_12381	KLF6	1.50731	0.00160739
ILMN_138160	CMTM4	1.50692	0.00580923
ILMN_13497	PSMG1	1.50671	0.00103466
ILMN_43242	LOC730746	1.50644	0.000737232
ILMN_26276	TUBB6	1.50614	0.00340333
ILMN_24540	C10ORF6	1.50591	0.0496905
ILMN_26795	AP4E1	1.50562	0.0206604
ILMN_14978	RSRC1	1.50501	0.00408973
ILMN_8641	ZBED4	1.50475	0.00101848
ILMN_1523	SNRPA1	1.50456	0.000931287
ILMN_15299	SMARCC1	1.50455	0.00296807
ILMN_9514	HIF1A	1.50433	0.0398017
ILMN_92257	HS.440518	1.50359	0.000477769
ILMN_755	PSMC3IP	1.50339	0.00097233
ILMN_17961	KLF6	1.50332	0.00171408
ILMN_3812	AP1S2	1.5032	0.00211485
ILMN_33238	LOC646817	1.50295	0.00132849
ILMN_23411	NCBP1	1.5029	0.00781307
ILMN_29212	TDG	1.50256	0.00755606
ILMN_8604	NET1	1.50231	0.00596372
ILMN_20349	IDI1	1.50179	0.00296076
ILMN_16531	LOC728564	1.50164	0.00112999
ILMN_29910	TIA1	1.50123	0.0233789
ILMN_14416	G3BP2	1.50086	0.00242584
ILMN_23985	MAD2L1	1.5007	0.00233847
ILMN_10890	PSME4	1.50004	0.0127934
ILMN_16042	TLCD1	-1.50001	0.0026647
ILMN_29960	C12ORF10	-1.50013	0.000897087
ILMN_3307	BATF	-1.50014	0.00103169
ILMN_28752	C21ORF33	-1.50022	0.0122475
ILMN_138296	DPP3	-1.50046	0.00126461
ILMN_29773	EPB49	-1.50075	0.00557423
ILMN_11299	FASTK	-1.50077	0.00113723
ILMN_28984	LRRC8E	-1.50118	0.00252632
ILMN_137840	YIF1B	-1.50214	0.0235101
ILMN_29441	POLRMT	-1.50222	0.000779641
ILMN_9441	GTPBP6	-1.50262	0.00181868
ILMN_12091	C6ORF1	-1.50268	0.00121768
ILMN_23381	MUCL1	-1.50271	0.000826262
ILMN_14220	RNF181	-1.50278	0.00549579
ILMN_8399	SLC6A9	-1.50323	0.00287135
ILMN_23561	FBXW9	-1.50351	0.00730473
ILMN_2450	MPST	-1.50404	0.00587395
ILMN_21707	ZNHIT2	-1.50414	0.00468706
ILMN_16148	COPE	-1.50437	0.00264448
ILMN_77801	HS.137274	-1.5044	0.000587821
ILMN_137037	CCDC101	-1.50453	0.00176346
ILMN_17731	C9ORF32	-1.50493	0.0154732
ILMN_4943	FAHD2B	-1.5051	0.00469093
ILMN_26836	PPP1CA	-1.5055	0.00804635
ILMN_29854	C19ORF46	-1.50562	0.0013449
ILMN_21472	RIPK4	-1.50569	0.00308088
ILMN_15026	PIK3IP1	-1.5057	0.00193372
ILMN_17555	ZP3	-1.50595	0.0014572
ILMN_11632	MPND	-1.5062	0.00341985
ILMN_717	TWF2	-1.50625	0.00844172
ILMN_11168	CD99L2	-1.50629	0.000972068
ILMN_26113	ACOT8	-1.50655	0.00324941
ILMN_18194	SIGIRR	-1.50657	0.0137478
ILMN_92230	HS.440343	-1.50683	0.0013881
ILMN_1527	SERTAD3	-1.50696	0.00593912
ILMN_11375	CERCAM	-1.50729	0.00343888
ILMN_14216	CRELD1	-1.50745	0.00303879
ILMN_20550	HLA-DRB1	-1.5076	0.0102807
ILMN_7789	RFXANK	-1.50762	0.00828013
ILMN_17764	NICN1	-1.50872	0.00183829
ILMN_4538	APBA3	-1.50882	0.00215255
ILMN_2447	ALDH3B2	-1.50884	0.00525487
ILMN_19829	SLC41A3	-1.50886	0.000589793
ILMN_27636	BRI3	-1.50928	0.00121498
ILMN_26846	ATP2A3	-1.50934	0.000662115
ILMN_9201	ITGB4BP	-1.50936	0.00642334
ILMN_18273	GLTSCR1	-1.50943	0.00160431
ILMN_2732	IGFBP2	-1.50947	0.00134395
ILMN_13778	ZNF446	-1.50957	0.00420128
ILMN_14703	KRT4	-1.50958	0.0017827
ILMN_11845	MAPK3	-1.5098	0.000571202
ILMN_2287	PLLP	-1.50996	0.00143368
ILMN_25787	PLEKHF1	-1.51083	0.000431385
ILMN_18563	ERCC1	-1.5111	0.00275766
ILMN_27694	APEH	-1.51115	0.00284046
ILMN_20176	C1ORF2	-1.51124	0.00141767
ILMN_97949	HS.510367	-1.5114	0.000461732
ILMN_15515	PHB2	-1.51147	0.00566534
ILMN_2073	HLA-E	-1.5117	0.00187222
ILMN_11434	TICAM1	-1.51218	0.00121341
ILMN_2074	ADPRHL2	-1.5123	0.00735715
ILMN_25732	LRRC41	-1.51265	0.000609563
ILMN_668	POU3F1	-1.51296	0.00168783
ILMN_16276	MRPL52	-1.51307	0.00574761
ILMN_513	PSD4	-1.51343	0.000833964
ILMN_138597	LOC205251	-1.51363	0.0115749
ILMN_22408	WNT4	-1.51365	0.00158932
ILMN_25780	PCDH7	-1.51366	0.00143072
ILMN_3437	IFT140	-1.51381	0.000656936
ILMN_17432	UBL7	-1.51403	0.00371812
ILMN_2261	BCAT2	-1.51458	0.00153042
ILMN_6395	PRPH	-1.51526	0.000704521
ILMN_16885	C20ORF134	-1.51547	0.00125864
ILMN_139290	GPR81	-1.51596	0.000468798
ILMN_4439	TSC22D4	-1.51623	0.00212101
ILMN_2760	CASP9	-1.51645	0.00125721
ILMN_121109	HS.568928	-1.51679	0.000322998
ILMN_23548	TSC22D3	-1.51684	0.000603227
ILMN_11408	LIN37	-1.51703	0.00218311
ILMN_23247	WDR18	-1.51704	0.000581953
ILMN_8234	PCSK1N	-1.51773	0.00222528
ILMN_163190	PLLP	-1.51807	0.00552597
ILMN_27697	PTDSS2	-1.51813	0.000400442
ILMN_30185	MRPL55	-1.51822	0.0110194
ILMN_22383	SPRYD3	-1.51883	0.000783372
ILMN_13229	VPS11	-1.5189	0.000770907
ILMN_19299	ZNF213	-1.519	0.00271294
ILMN_21973	CAPS	-1.51906	0.00933797
ILMN_23478	CATSPER2	-1.51937	0.00300873
ILMN_137277	FAM127B	-1.51972	0.00194333
ILMN_22706	SHPK	-1.51976	0.00286566
ILMN_12913	DYRK1B	-1.51993	0.00254991
ILMN_25815	MRPL12	-1.52014	0.0184027
ILMN_168805	FLJ22184	-1.52017	0.00114612
ILMN_31918	LOC642299	-1.52059	0.000748574
ILMN_11991	AUP1	-1.52064	0.0266413
ILMN_23947	MGC70857	-1.52076	0.003324
ILMN_3019	STRA13	-1.52081	0.00409788
ILMN_12944	ARFGAP2	-1.52085	0.00124548
ILMN_17382	BAIAP2	-1.52089	0.00256682
ILMN_3534	ACCN2	-1.52161	0.0006005
ILMN_7425	SOX18	-1.5218	0.00177287
ILMN_9517	ATP6V0E2	-1.52256	0.000524254
ILMN_3055	LOC124446	-1.52273	0.00371973
ILMN_10158	HIST2H2AB	-1.52282	0.00190907
ILMN_13090	EML3	-1.52295	0.000710806
ILMN_18393	PTGES2	-1.52317	0.0068813
ILMN_24952	DHCR24	-1.52326	0.00286885
ILMN_26314	FAM53B	-1.52351	0.00225879
ILMN_137421	UNC45A	-1.5236	0.00117223
ILMN_25041	RPS6KB2	-1.52443	0.00652314
ILMN_1127	PLK1	-1.52446	0.00203257
ILMN_5925	SLC25A23	-1.52448	0.000518432
ILMN_14193	ERF	-1.52457	0.00231125
ILMN_13270	BCKDHA	-1.52493	0.000805415
ILMN_26933	PAOX	-1.52502	0.00192746
ILMN_43464	LOC730256	-1.5251	0.00437779
ILMN_24128	TMEM101	-1.52542	0.00925256
ILMN_29022	LASS4	-1.52555	0.00276965
ILMN_21987	BCYRN1	-1.52578	0.0321705
ILMN_3953	UBTD1	-1.52602	0.00528148
ILMN_9297	AGTRAP	-1.5262	0.00208236
ILMN_25326	SUOX	-1.52678	0.00270993
ILMN_21579	USF1	-1.52687	0.0110068
ILMN_33646	LOC645018	-1.52705	0.00334942
ILMN_13493	HIST2H2AC	-1.52713	0.00118152
ILMN_15724	LHPP	-1.52721	0.000685686
ILMN_17808	BMF	-1.52762	0.000520942
ILMN_11555	TUSC4	-1.5278	0.00413702
ILMN_7922	RAB1B	-1.52794	0.00126166
ILMN_40408	SERHL	-1.52809	0.0047251
ILMN_10971	M6PRBP1	-1.52814	0.00235119
ILMN_2557	ALDH3B2	-1.52814	0.00134866
ILMN_3989	TMEM9	-1.52814	0.00871377
ILMN_6755	SEPW1	-1.52887	0.0149832
ILMN_18672	DAB2	-1.52914	0.000456197
ILMN_28181	SLC25A1	-1.52942	0.0105807
ILMN_29862	CHST12	-1.52961	0.00100431
ILMN_28992	FEZ1	-1.52985	0.00276754
ILMN_33412	LOC732075	-1.53018	0.00105938
ILMN_26527	FLJ14154	-1.53049	0.00344211
ILMN_15522	S100A11	-1.53056	0.00130117
ILMN_165401	MVP	-1.53076	0.00384566
ILMN_10252	ABCB9	-1.53082	0.00467828
ILMN_13595	LOC51035	-1.53082	0.00139076
ILMN_9027	ZMAT3	-1.5313	0.00548367
ILMN_12327	LRP3	-1.53177	0.000938175
ILMN_13941	ZMAT5	-1.53216	0.00214129
ILMN_21308	GPR175	-1.53232	0.000357783
ILMN_5892	VARS2	-1.5327	0.00115311
ILMN_22717	MBOAT5	-1.53286	0.00152052
ILMN_7538	GRN	-1.5329	0.00106856
ILMN_24699	GPR137	-1.53296	0.000716127
ILMN_11794	CIB1	-1.53306	0.000524321
ILMN_42517	LOC727820	-1.53362	0.00360366
ILMN_22175	STX5	-1.53404	0.000386385
ILMN_3294	B3GALT4	-1.53425	0.00299994
ILMN_18673	LY6E	-1.53445	0.00315585
ILMN_687	SF3A2	-1.53482	0.00118867
ILMN_44770	LOC652545	-1.53518	0.0033768
ILMN_16730	C21ORF70	-1.53537	0.00161607
ILMN_16201	LOC391356	-1.5355	0.00280853
ILMN_1400	FAH	-1.53564	0.00745222
ILMN_12520	OGFR	-1.53626	0.000568146
ILMN_6742	TNFRSF1A	-1.53689	0.000415837
ILMN_11878	PCGF2	-1.53722	0.000523455
ILMN_13407	LRRC56	-1.53722	0.00111597
ILMN_22546	MRPL28	-1.53724	0.00496162
ILMN_17874	BCL3	-1.53736	0.00388551
ILMN_22631	LOC57228	-1.53757	0.00112665
ILMN_18382	C15ORF39	-1.53762	0.00596946
ILMN_18279	WNT2B	-1.53794	0.000659503
ILMN_2508	MRPS18A	-1.53808	0.000701708
ILMN_137537	FAM110B	-1.53831	0.0010502
ILMN_5730	SHISA5	-1.53888	0.000857583
ILMN_18655	GRN	-1.53889	0.00104384
ILMN_13516	PKN1	-1.53944	0.00419384
ILMN_8877	VPS18	-1.53992	0.000772285
ILMN_4422	ACOX3	-1.54039	0.00151224
ILMN_9707	ICAM3	-1.54058	0.00460435
ILMN_25041	RPS6KB2	-1.54091	0.000953743
ILMN_138195	AYP1P1	-1.54129	0.00447407
ILMN_134294	HS.582113	-1.54143	0.00106171
ILMN_8983	C17ORF70	-1.54195	0.000528823
ILMN_166543	TMEM91	-1.54239	0.000456645
ILMN_9972	SNX21	-1.54264	0.00152013
ILMN_23463	C16ORF58	-1.54289	0.000801975
ILMN_7318	ARRB1	-1.54304	0.00459285
ILMN_3302	SSR4	-1.54307	0.00290792
ILMN_3537	BAT3	-1.54327	0.000854724
ILMN_168174	HLA-A29.1	-1.54329	0.00802211
ILMN_9446	ASPSCR1	-1.54343	0.000602678
ILMN_8645	NDUFV1	-1.54377	0.0042505
ILMN_8059	SPHK2	-1.54404	0.00070291
ILMN_6891	CALCOCO1	-1.5455	0.00232567
ILMN_19174	MOSPD3	-1.54556	0.00792596
ILMN_1418	GPS1	-1.54584	0.00057746
ILMN_11329	TAF10	-1.54609	0.000988958
ILMN_651	LOC200810	-1.54614	0.0435334
ILMN_1809	PHKG2	-1.54703	0.00186327
ILMN_137639	KLF8	-1.54713	0.00772342
ILMN_3657	TRQ1	-1.54763	0.0312368
ILMN_8695	FLJ20920	-1.54802	0.000370094
ILMN_12816	CGI-96	-1.5484	0.0016342
ILMN_4395	NPEPL1	-1.54846	0.000350313
ILMN_171536	WNT7B	-1.54877	0.00489686
ILMN_15306	SCYL1	-1.54882	0.00888164
ILMN_20059	SPSB3	-1.5491	0.000566545
ILMN_23734	ADAM15	-1.54934	0.000802046
ILMN_20903	INPPL1	-1.54937	0.00102854
ILMN_137364	MSX2	-1.54937	0.00193613
ILMN_934	CAPN9	-1.55025	0.000243864
ILMN_18761	GCAT	-1.5506	0.00782239
ILMN_17591	PRKCD	-1.55076	0.000234055
ILMN_26995	GMIP	-1.5513	0.00249379
ILMN_14636	FAM83A	-1.55207	0.00048238
ILMN_21763	C21ORF56	-1.55229	0.00824486
ILMN_137460	NR1H2	-1.55253	0.00411688
ILMN_6052	CKMT1A	-1.55277	0.00327105
ILMN_7561	C20ORF29	-1.55299	0.001895
ILMN_6607	DGAT1	-1.55316	0.000759468
ILMN_6272	DUSP23	-1.55351	0.00472957
ILMN_4156	MRPL43	-1.55362	0.00195848
ILMN_11442	ITGA3	-1.55376	0.000403596
ILMN_7875	FAHD2A	-1.55422	0.00209667
ILMN_23901	SLC15A3	-1.5544	0.00135566
ILMN_6266	CPNE1	-1.55449	0.010869
ILMN_19980	FDX1L	-1.55462	0.00728361
ILMN_15019	INDOL1	-1.55464	0.0139551
ILMN_42290	HCG4	-1.55474	0.00982906
ILMN_28265	PTOV1	-1.55496	0.000505542
ILMN_21354	GIPC1	-1.55546	0.00208892
ILMN_19046	TARBP2	-1.55564	0.0022337
ILMN_10434	C11ORF59	-1.5557	0.00226813
ILMN_19421	GSTZ1	-1.55639	0.00186641
ILMN_2463	COMT	-1.55686	0.000664656
ILMN_10477	CAPN1	-1.55705	0.000521351
ILMN_179464	IGFBP3	-1.55734	0.000238561
ILMN_30342	YIPF3	-1.55748	0.000616361
ILMN_23190	MAP3K11	-1.55753	0.000981028
ILMN_30281	P76	-1.55805	0.00938776
ILMN_17527	LOC389541	-1.55826	0.00132354
ILMN_16555	DYRK1B	-1.55864	0.000662449
ILMN_16875	C9ORF106	-1.55874	0.00442061
ILMN_31482	LOC732165	-1.55881	0.0102015
ILMN_18424	SALL4	-1.55894	0.0011653
ILMN_24484	SEMA3A	-1.55898	0.000376648
ILMN_19035	TMC6	-1.55924	0.00176109
ILMN_16215	PACS1	-1.55929	0.00106571
ILMN_8066	FIBP	-1.5599	0.000711772
ILMN_9211	CDK5	-1.56016	0.00991228
ILMN_20270	NUDT16L1	-1.56018	0.00128417
ILMN_136977	CYFIP2	-1.56091	0.000232035
ILMN_13522	RDBP	-1.56116	0.00134164
ILMN_30296	ZBTB45	-1.56145	0.000584638
ILMN_10778	PRIC285	-1.56156	0.000580404
ILMN_137375	GBL	-1.56161	0.000805319
ILMN_16699	CLPP	-1.56186	0.0022847
ILMN_28794	FAM63A	-1.56204	0.000764678
ILMN_23059	BAK1	-1.56283	0.00577644
ILMN_18642	HCFC1R1	-1.56293	0.00180866
ILMN_11025	TMUB1	-1.56294	0.0023361
ILMN_30110	LTBR	-1.56297	0.000621644
ILMN_2126	DCTN3	-1.56298	0.0028299
ILMN_18505	ATG2A	-1.5631	0.00189026
ILMN_137821	ATP6V0A4	-1.56316	0.000373534
ILMN_460	MYH14	-1.56381	0.000324868
ILMN_46930	LOC644096	-1.56478	0.00570242
ILMN_29451	MAGED1	-1.56481	0.000925508
ILMN_13755	CLDN7	-1.5656	0.00150152
ILMN_13465	ORAI3	-1.56604	0.00161399
ILMN_22269	FLJ22374	-1.56643	0.00344614
ILMN_2353	ATP2C2	-1.56742	0.000259803
ILMN_21121	C21ORF57	-1.56804	0.0016113
ILMN_138136	EIF3F	-1.56807	0.000370982
ILMN_25089	TESC	-1.56824	0.00115962
ILMN_139195	TAS2R38	-1.56838	0.00392264
ILMN_11644	C16ORF57	-1.56869	0.00393851
ILMN_6967	AGPAT2	-1.56942	0.0185274
ILMN_21728	WNT3A	-1.56964	0.00138482
ILMN_40335	ARL16	-1.57006	0.00633498
ILMN_2886	NAPRT1	-1.57052	0.000456757
ILMN_22658	EGFL7	-1.57091	0.00139239
ILMN_19452	RBCK1	-1.57134	0.000749587
ILMN_9871	PARP10	-1.57138	0.000517586
ILMN_18679	MRPL38	-1.57151	0.00367912
ILMN_27649	MAN1B1	-1.57163	0.000528058
ILMN_13307	MRPL4	-1.57163	0.00546606
ILMN_22422	CACNG1	-1.57165	0.000396133
ILMN_1790	CENTA1	-1.57176	0.000516019
ILMN_25897	TMEM205	-1.57232	0.000201322
ILMN_7502	SCAP	-1.57258	0.000407162
ILMN_1429	TFPI	-1.5727	0.00573828
ILMN_16135	SLC16A3	-1.5729	0.00166398
ILMN_19272	HSH2D	-1.57306	0.000515776
ILMN_23057	ACO2	-1.57335	0.000280562
ILMN_512	ATP6V0C	-1.57374	0.00662033
ILMN_136925	MGAT4B	-1.57377	0.000991686
ILMN_6301	NDUFB7	-1.57435	0.00427813
ILMN_17595	MMEL1	-1.57462	0.0013297
ILMN_11219	ARRB1	-1.57469	0.00307882
ILMN_139030	C8ORF55	-1.57471	0.000471242
ILMN_18815	EVI5L	-1.57471	0.00035413
ILMN_39612	LOC284379	-1.5748	0.000535724
ILMN_25882	STAP2	-1.57514	0.00356447
ILMN_26477	P2RY2	-1.5753	0.000270036
ILMN_14379	CACNB3	-1.57537	0.000512527
ILMN_11967	LRRC29	-1.5754	0.00120369
ILMN_15706	G6PC3	-1.57607	0.00264446
ILMN_1149	MRPL11	-1.57629	0.00236022
ILMN_9725	DBNDD1	-1.57702	0.000408072
ILMN_19531	MED25	-1.57776	0.00184964
ILMN_3112	CCDC106	-1.57817	0.00047305
ILMN_10709	MYO1C	-1.57824	0.0024089
ILMN_13941	ZMAT5	-1.57862	0.00643249
ILMN_20031	C1ORF66	-1.57891	0.00158511
ILMN_12476	MRPL41	-1.57899	0.00266425
ILMN_17557	MRPS12	-1.57905	0.000354788
ILMN_1418	GPS1	-1.57929	0.000767157
ILMN_3809	FBXO32	-1.57936	0.000351075
ILMN_12268	TFPT	-1.57939	0.000588162
ILMN_21596	ESRRAP2	-1.57963	0.00144923
ILMN_14172	UCP2	-1.57977	0.00403468
ILMN_7443	SSSCA1	-1.57989	0.00224237
ILMN_14159	GRINA	-1.5801	0.00119
ILMN_17332	FAM116B	-1.58031	0.000429672
ILMN_24228	CLN3	-1.58063	0.000415777
ILMN_7457	CDK2AP2	-1.5808	0.00418103
ILMN_16732	RNF31	-1.58091	0.000427891
ILMN_6454	GPSN2	-1.58096	0.00362042
ILMN_23298	NEU1	-1.58117	0.00374597
ILMN_17557	MRPS12	-1.58134	0.000757933
ILMN_138423	C7ORF20	-1.58136	0.00375958
ILMN_1822	HIST1H2AE	-1.58271	0.00432276
ILMN_9878	DNM2	-1.58321	0.000502067
ILMN_176754	TMEM134	-1.58369	0.000659832
ILMN_178651	PTPRU	-1.58376	0.00547948
ILMN_19313	PRRT3	-1.58434	0.000304874
ILMN_138278	FAM69B	-1.58464	0.00280086
ILMN_174161	PALM	-1.585	0.00113622
ILMN_42952	LRCH4	-1.58506	0.000440696
ILMN_136955	STAP2	-1.58509	0.000890122
ILMN_118299	HS.565887	-1.5853	0.000951092
ILMN_22720	FAM3A	-1.58532	0.00142359
ILMN_16840	LRFN3	-1.5856	0.000277962
ILMN_9326	TSPAN4	-1.58569	0.000750225
ILMN_23377	C20ORF114	-1.58577	0.00120841
ILMN_17479	TAP1	-1.58579	0.000774777
ILMN_20790	ERGIC3	-1.58588	0.00231923
ILMN_29728	CRIP2	-1.58632	0.0013482
ILMN_44311	LOC728229	-1.58636	0.00676366
ILMN_138329	ELOF1	-1.5866	0.000456502
ILMN_6967	AGPAT2	-1.58749	0.00239588
ILMN_20726	YIPF2	-1.58862	0.00422751
ILMN_7935	DECR2	-1.5889	0.0014993
ILMN_8196	FIBP	-1.58897	0.00777992
ILMN_3804	C1ORF78	-1.58911	0.00479886
ILMN_18458	WDR13	-1.58917	0.00484593
ILMN_7191	EIF6	-1.58926	0.00940289
ILMN_13002	METRNL	-1.59026	0.000386964
ILMN_139373	ATP6V0D1	-1.59031	0.00283852
ILMN_13863	IFI6	-1.59074	0.00140134
ILMN_1825	TMEM53	-1.59177	0.00239693
ILMN_139187	ELMO3	-1.59185	0.000615193
ILMN_10248	TCEA2	-1.59282	0.000155101
ILMN_17437	DCXR	-1.59286	0.00094183
ILMN_3374	CTGF	-1.59328	0.000285116
ILMN_16728	URM1	-1.59351	0.00274192
ILMN_27927	JUNB	-1.59366	0.000409617
ILMN_27701	TMEM42	-1.59394	0.00250684
ILMN_15600	GRINA	-1.59418	0.00077028
ILMN_28886	SPRYD4	-1.59506	0.00592993
ILMN_3533	LAMB2	-1.59524	0.00069147
ILMN_27913	POMGNT1	-1.59577	0.00410141
ILMN_13034	GNB2	-1.59622	0.000504919
ILMN_19628	TMEM8	-1.59706	0.00268601
ILMN_21706	BCAS4	-1.59717	0.000533508
ILMN_9368	CNN2	-1.5972	0.000556955
ILMN_25524	PNPLA6	-1.59747	0.000555336
ILMN_27924	PRKCSH	-1.59761	0.00191062
ILMN_6266	CPNE1	-1.59779	0.00322
ILMN_15388	POR	-1.59785	0.00033752
ILMN_5120	C17ORF28	-1.59825	0.000170561
ILMN_5312	HLA-DRB6	-1.5983	0.000280778
ILMN_2148	SURF1	-1.59862	0.00330433
ILMN_3629	KRT80	-1.59872	0.0219915
ILMN_21898	C3ORF34	-1.59876	0.0063473
ILMN_4040	C16ORF24	-1.59946	0.000918318
ILMN_15017	TOM1L2	-1.59987	0.000154689
ILMN_24559	PHLDA3	-1.60004	0.00320127
ILMN_15424	SPAG4	-1.60035	0.000329574
ILMN_27886	C21ORF2	-1.60206	0.000207402
ILMN_14849	C9ORF16	-1.60217	0.00132572
ILMN_41488	LOC127295	-1.60224	0.0028761
ILMN_8368	MZF1	-1.60238	0.000131679
ILMN_24228	CLN3	-1.60279	0.000315963
ILMN_24931	FUK	-1.60346	0.000525579
RPS9	RPS9	-1.60349	0.000638145
ILMN_24852	ARPC4	-1.60378	0.0032801
ILMN_35059	LOC340598	-1.60407	0.00126048
ILMN_26482	ENDOG	-1.60447	0.00522788
ILMN_2568	SNX17	-1.60526	0.0011522
ILMN_14412	VPS28	-1.60565	0.000889437
ILMN_21612	DTX2	-1.60581	0.000444329
ILMN_174343	MYO1C	-1.60638	0.00783216
ILMN_29449	C17ORF68	-1.60651	0.000518438
ILMN_23649	UROD	-1.60655	0.00686028
ILMN_17498	RHBDD2	-1.60667	0.000591881
ILMN_21332	COMTD1	-1.60674	0.00336377
ILMN_8953	LDOC1	-1.60699	0.00156866
ILMN_26074	CUEDC2	-1.60727	0.00324979
ILMN_8973	SFTPD	-1.6074	0.00142204
ILMN_17616	SIDT2	-1.60742	0.00020132
ILMN_11468	RAB25	-1.60775	0.000351584
ILMN_138781	DGCR6	-1.60798	0.000473532
ILMN_29086	NENF	-1.60824	0.000718327
ILMN_138493	UPK3B	-1.60843	0.000354722
ILMN_15149	PRICKLE1	-1.60897	0.000292994
ILMN_25178	EXOSC4	-1.61031	0.00325205
ILMN_175664	ALDH4A1	-1.61229	0.00771295
ILMN_461	FBXW5	-1.61234	0.000764491
ILMN_8015	SMARCD3	-1.61296	0.00625609
ILMN_21471	ZFPL1	-1.61298	0.00144552
ILMN_14838	STX10	-1.6136	0.00344838
ILMN_1807	NR1H3	-1.61364	0.00177212
ILMN_6361	DPP7	-1.61386	0.00142123
ILMN_25449	PALM	-1.614	0.000403613
ILMN_3442	USP11	-1.61403	0.000661135
ILMN_36031	KIAA1602	-1.61407	0.00029398
ILMN_22850	MKNK2	-1.61442	0.000503599
ILMN_28804	RPUSD3	-1.61466	0.00145157
ILMN_9509	C16ORF14	-1.61473	0.0123221
ILMN_24073	PNKP	-1.6148	0.00453526
ILMN_7928	C20ORF55	-1.61504	0.00103766
ILMN_24877	DGCR6	-1.61518	0.000724728
ILMN_12794	VRK3	-1.61539	0.000697142
ILMN_21540	NINJ1	-1.61597	0.000282233
ILMN_27603	ZNHIT1	-1.61629	0.00074415
ILMN_10248	TCEA2	-1.61631	0.000284023
ILMN_27553	RHOC	-1.61679	0.00166423
ILMN_13686	MAST4	-1.61722	0.00254121
ILMN_44814	LOC347292	-1.61809	0.00919893
ILMN_28149	KAZALD1	-1.61983	0.00205241
ILMN_4690	PPM1M	-1.62051	0.000958262
ILMN_10076	SLC22A17	-1.62067	0.000210694
ILMN_18425	FBXO2	-1.62101	0.000793381
ILMN_23134	SPATA20	-1.62117	0.000261148
ILMN_15545	DHRS1	-1.62126	0.000173223
ILMN_7309	SEPX1	-1.6213	0.000577101
ILMN_8469	BAMBI	-1.62161	0.000338124
ILMN_29470	RFTN1	-1.62248	0.0003317
ILMN_17601	SIRT2	-1.62273	0.000600053
ILMN_28554	UNC84B	-1.62476	8.27813e-05
ILMN_29464	ABHD14A	-1.62543	0.00157225
ILMN_18191	GUK1	-1.62568	0.00433917
ILMN_138248	LGALS1	-1.62619	0.00197832
ILMN_19390	ST3GAL4	-1.6262	0.0022348
ILMN_6460	PLD3	-1.6267	0.000238225
ILMN_25350	ZNHIT4	-1.62734	0.000230836
ILMN_137411	ATP6V0B	-1.62734	0.00175824
ILMN_40435	LOC643031	-1.62778	0.00119754
ILMN_72400	HS.34447	-1.6281	0.000236951
ILMN_32684	DGCR6	-1.62865	0.00414733
ILMN_10701	NUBP2	-1.62938	0.00408473
ILMN_19787	C9ORF127	-1.62966	0.000513119
ILMN_5190	NPDC1	-1.62994	0.0014003
ILMN_2791	SMPD2	-1.63001	0.000352222
ILMN_17178	PRR7	-1.63049	0.000818927
ILMN_4498	ZNF688	-1.63052	0.00129478
ILMN_20612	SDSL	-1.63087	0.00229917
ILMN_15122	MAN2B1	-1.63149	0.000362256
ILMN_6513	KLHDC8B	-1.63212	0.000603004
ILMN_11281	UBE1	-1.63311	0.000413489
ILMN_23956	CHCHD5	-1.6333	0.00207452
ILMN_23885	SORBS3	-1.63342	0.00132399
ILMN_14952	PIGQ	-1.63351	0.000402991
ILMN_22475	ABHD11	-1.63394	0.00098047
ILMN_15907	HSD3B7	-1.63433	0.0070825
ILMN_25865	SCO2	-1.63437	0.00290559
ILMN_15718	RAET1G	-1.63452	0.00198011
ILMN_28969	APOD	-1.63505	0.00335099
ILMN_26311	C1ORF122	-1.63527	0.00169018
ILMN_182870	LOC389816	-1.63699	0.000266281
ILMN_20028	GAMT	-1.63714	0.00157594
ILMN_1735	C10ORF116	-1.63726	0.000363205
ILMN_11058	GRM4	-1.6375	0.00130905
ILMN_22543	KRT18	-1.63832	0.000763931
ILMN_12271	OTUB1	-1.63837	0.00137069
ILMN_14412	VPS28	-1.63887	0.00109897
ILMN_35153	LOC644284	-1.63932	0.000125465
ILMN_26468	SLC29A2	-1.64039	0.000871004
ILMN_17506	MRPL23	-1.64049	0.00118202
ILMN_17170	ACOT11	-1.64051	0.000776007
ILMN_21505	PYCARD	-1.64256	0.000816028
ILMN_38325	PRNPIP	-1.64312	0.00129893
ILMN_13135	FIS1	-1.64388	0.00543191
ILMN_9318	EPPB9	-1.64388	0.000242063
ILMN_5212	EPHX1	-1.64481	0.000462821
ILMN_8010	CAPNS1	-1.64486	0.00285384
ILMN_19038	RAG1AP1	-1.64503	0.00285123
ILMN_17676	TNS3	-1.64519	0.000126526
ILMN_11581	OPLAH	-1.64533	0.000457396
ILMN_14167	SLC35C2	-1.64572	0.00474694
ILMN_139199	VEGFB	-1.64677	0.000219631
ILMN_29567	EPN3	-1.64751	0.000734771
ILMN_27831	PNPLA2	-1.64779	0.000632206
ILMN_13811	TGFB3	-1.64791	9.50961e-05
ILMN_21612	DTX2	-1.6486	0.000240432
ILMN_8152	EID2B	-1.64981	0.00897275
ILMN_42997	PLXNB2	-1.65007	0.000267362
ILMN_23637	CRB3	-1.6508	0.00356421
ILMN_21936	TAF6L	-1.65101	0.000275983
ILMN_20453	PEX16	-1.65146	0.000193964
ILMN_20456	CORO2A	-1.65178	0.000180949
ILMN_6142	PDLIM1	-1.65232	0.000205809
ILMN_24658	UPK3B	-1.65279	0.000334761
ILMN_40525	C21ORF122	-1.65285	0.000132967
ILMN_24457	DBN1	-1.65347	0.00018509
ILMN_8005	FAM129B	-1.65584	0.000265091
ILMN_14591	BCL7C	-1.65609	0.00261552
ILMN_8602	CTSH	-1.65628	0.000250085
ILMN_6945	CYBA	-1.6565	0.00198307
ILMN_2061	ADPRHL1	-1.65864	0.000352335
ILMN_14549	C13ORF15	-1.65874	0.00025759
ILMN_41107	LRRC26	-1.659	0.000319013
ILMN_22221	PNPLA7	-1.65952	0.000264325
ILMN_23571	NME3	-1.65995	0.00263823
ILMN_1433	GALT	-1.66003	0.0001197
ILMN_502	SPIRE2	-1.66018	0.000111941
ILMN_13425	SSH3	-1.66042	0.000341696
ILMN_18936	TARBP2	-1.66078	0.00310078
ILMN_8587	UNC93B1	-1.66099	0.00445965
ILMN_44311	TMEM191B	-1.66139	0.00296555
ILMN_2047	S100A16	-1.66155	0.00122799
ILMN_1146	PYCARD	-1.66182	0.000640776
ILMN_12001	CTDSP1	-1.6619	0.0010928
ILMN_13031	EFCAB4A	-1.6653	0.000220957
ILMN_4796	PANX2	-1.66548	0.000433231
ILMN_9343	HYI	-1.66566	9.29856e-05
ILMN_21016	RPUSD1	-1.66567	0.00187346
ILMN_18913	FLOT1	-1.66614	0.000463406
ILMN_24086	SLC25A10	-1.66637	0.00045418
ILMN_3777	BIK	-1.66657	0.00182107
ILMN_37753	TMEM191B	-1.66729	0.00237119
ILMN_20453	PEX16	-1.6674	0.00214227
ILMN_27630	SERHL	-1.66744	7.54745e-05
ILMN_5754	GRB7	-1.66799	0.000237673
ILMN_138222	DMAP1	-1.66892	0.000250544
ILMN_26360	EPAS1	-1.6695	7.08678e-05
ILMN_30213	XAB2	-1.66982	0.0044141
ILMN_13277	SH3GL1	-1.67075	0.000244303
ILMN_21269	HSD17B1	-1.671	0.00102919
ILMN_5088	MTX1	-1.67187	0.00069496
ILMN_9180	C19ORF33	-1.67265	0.00542923
ILMN_20146	TSTA3	-1.67311	0.000905633
ILMN_27699	UFSP1	-1.6737	0.000163448
ILMN_28003	ERBB2	-1.67381	0.000128178
ILMN_18282	HIST1H1C	-1.67384	0.00030639
ILMN_19174	MOSPD3	-1.67384	0.000473766
ILMN_24561	PUNC	-1.67392	0.000359098
ILMN_20008	RASL10A	-1.67461	0.000886524
ILMN_7769	AGPAT2	-1.67464	0.000477116
ILMN_137641	IL17RC	-1.67583	0.000376741
ILMN_37195	LOC388564	-1.67729	0.000357813
ILMN_17901	VPS72	-1.67819	0.0034902
ILMN_28498	DMAP1	-1.67888	0.00026796
ILMN_138090	EIF3G	-1.67937	0.000162581
ILMN_21400	STARD10	-1.68064	0.000242682
ILMN_1454	NUDT18	-1.68084	0.00411332
ILMN_9100	ERCC1	-1.68109	0.00137332
ILMN_21879	C20ORF149	-1.68206	0.000252891
ILMN_25396	RTN2	-1.68222	0.000268674
ILMN_15795	KCNK12	-1.68244	0.000365343
ILMN_27201	RGL1	-1.68244	8.06204e-05
ILMN_20858	C16ORF13	-1.68313	0.000874368
ILMN_24828	COL9A2	-1.68338	0.000248406
ILMN_3446	SULT2B1	-1.6856	0.00138418
ILMN_28288	ECH1	-1.68587	9.17704e-05
ILMN_20870	CBX6	-1.68605	0.000122518
ILMN_6639	ATP5D	-1.687	0.000529557
ILMN_20499	ZNF593	-1.6874	0.00283896
ILMN_1874	HS1BP3	-1.68741	0.00237788
ILMN_24784	MED16	-1.68779	0.000848803
ILMN_7789	RFXANK	-1.68854	0.00110856
ILMN_5460	FAM20C	-1.68877	0.000216762
ILMN_6051	ATP5D	-1.69001	0.00127955
ILMN_7288	SPNS1	-1.69044	0.000106406
ILMN_28363	FLJ10916	-1.69053	0.000123458
ILMN_35841	FLJ11235	-1.69098	0.000144793
ILMN_33529	LOC91561	-1.69223	0.000685562
ILMN_9512	SILV	-1.69295	0.000638335
ILMN_23791	ABHD8	-1.69306	0.000183248
ILMN_20151	LMCD1	-1.69399	0.000382895
ILMN_12432	DHRS3	-1.6945	0.00250062
ILMN_3776	FBXO6	-1.69484	0.000638958
ILMN_29764	DPM3	-1.69508	0.000379123
ILMN_23233	LPPR2	-1.69646	0.00014668
ILMN_21581	RIMS3	-1.69721	0.000294607
ILMN_170495	LOC644096	-1.69752	0.0022151
ILMN_16921	NPSR1	-1.69754	0.000436633
ILMN_18898	MUC20	-1.69757	0.000314623
ILMN_15891	GSTM1	-1.69859	0.000295114
ILMN_25835	WDR25	-1.69901	0.00231026
ILMN_12830	NOSIP	-1.69938	0.00230368
ILMN_135987	SNORD13	-1.70013	0.0276731
ILMN_8088	PEX11G	-1.70026	0.000894756
ILMN_26478	CORO1B	-1.7015	0.000246829
ILMN_24614	PAK4	-1.70235	0.00041388
ILMN_7531	UBE2L6	-1.70266	0.000208694
ILMN_6361	DPP7	-1.7034	0.000360624
ILMN_6808	RMND5B	-1.70368	0.00017851
ILMN_3769	MVP	-1.70533	6.0699e-05
ILMN_182951	GAA	-1.70642	6.42617e-05
ILMN_770	KRT83	-1.70739	0.00237984
ILMN_9381	NDUFA11	-1.70913	0.00168245
ILMN_1964	PACSIN1	-1.70997	6.68218e-05
ILMN_25836	METRN	-1.71001	0.000489972
ILMN_6572	SPATA2L	-1.71109	0.000237869
ILMN_19711	MAF1	-1.71153	0.00106495
ILMN_23519	TRPM4	-1.71193	0.000136109
ILMN_28796	ABTB1	-1.71218	0.000194373
ILMN_23607	C1ORF85	-1.71261	0.000179434
ILMN_15715	HAGHL	-1.71398	0.000745111
ILMN_11883	DPM3	-1.71415	0.000545269
ILMN_22771	MFSD3	-1.71484	8.99085e-05
ILMN_19102	FAM14A	-1.71499	8.72583e-05
ILMN_13720	AIP	-1.71538	0.00134955
ILMN_22539	CNFN	-1.71554	0.000381041
ILMN_26622	HIST1H2AM	-1.71614	5.03992e-05
ILMN_1597	PNCK	-1.71718	5.59381e-05
ILMN_20365	BAD	-1.71764	0.000456745
ILMN_27322	ECSIT	-1.71876	0.000144999
ILMN_137335	IRF9	-1.72163	0.000317358
ILMN_14218	C1ORF102	-1.72189	0.00182088
ILMN_29866	RFNG	-1.72263	0.000833144
ILMN_176361	PRKCZ	-1.72279	0.000123786
ILMN_33487	LOC651575	-1.72358	0.00137462
ILMN_22527	LOC57228	-1.72441	0.000942408
ILMN_168345	RHBDD2	-1.72455	0.000338955
ILMN_4611	OSBPL7	-1.72516	0.000492674
ILMN_17964	PWWP2	-1.72841	0.000351909
ILMN_1974	ST3GAL1	-1.72891	0.000131812
ILMN_31325	LOC643466	-1.72932	0.000345408
ILMN_138024	SIL1	-1.7295	0.00014916
ILMN_25444	LSMD1	-1.72979	0.000318017
ILMN_19015	HCFC1R1	-1.72999	0.00040539
ILMN_651	LOC200810	-1.73097	0.00050848
ILMN_38163	VPS37D	-1.73252	0.000548015
ILMN_14345	RPPH1	-1.73279	0.00507734
ILMN_121899	HS.569718	-1.73507	0.000181217
ILMN_27026	TMEM141	-1.73525	0.00117814
ILMN_2880	C1ORF86	-1.7358	0.000209491
ILMN_138264	PARD6A	-1.73639	0.0009434
ILMN_137905	GPX3	-1.73673	5.59149e-05
ILMN_21416	MYL5	-1.73758	0.000295112
ILMN_8120	ABCC3	-1.73941	2.48017e-05
ILMN_37257	ATP6V0B	-1.74069	0.00693626
ILMN_21637	PHPT1	-1.74115	0.00462247
ILMN_166533	TDP1	-1.74185	0.00944456
ILMN_2909	GPRC5C	-1.74444	0.000673634
ILMN_18724	C15ORF38	-1.74467	0.000124156
ILMN_2522	ZNF524	-1.7461	0.000407237
ILMN_27413	PROM2	-1.74612	3.72128e-05
ILMN_12372	TJP3	-1.74612	0.000877844
ILMN_15465	LOC441150	-1.74824	0.000427914
ILMN_26733	HIST2H2AA3	-1.74932	4.50738e-05
ILMN_19038	RAG1AP1	-1.75006	0.0019957
ILMN_25326	SUOX	-1.75071	2.56366e-05
ILMN_21212	FAM43A	-1.7516	3.71371e-05
ILMN_9808	FAM46B	-1.75215	0.000864739
ILMN_14915	IER3	-1.75384	0.000137739
ILMN_1467	MRPL54	-1.75544	0.0154831
ILMN_26680	RPRM	-1.75698	0.000119433
ILMN_21680	QPRT	-1.75792	0.000291041
ILMN_4137	IDH3G	-1.75991	0.000124148
ILMN_177323	MAPK3	-1.76337	0.000415266
ILMN_27954	TBC1D2	-1.76339	3.06345e-05
ILMN_42199	METRNL	-1.76356	0.000483676
ILMN_9333	PRRG2	-1.76363	0.000849141
ILMN_137150	MED16	-1.76508	4.25013e-05
ILMN_27290	SPDEF	-1.76637	0.00035653
ILMN_138828	GPAA1	-1.76682	0.000919561
ILMN_6145	PPAP2C	-1.76725	0.000219822
ILMN_20617	CA5B	-1.76885	4.55154e-05
ILMN_14457	RN7SK	-1.77011	0.00133104
ILMN_12486	KRT7	-1.77103	0.00239563
ILMN_14988	SH3BGRL3	-1.77166	0.000405378
ILMN_9248	TMEM160	-1.77306	0.000491388
ILMN_21051	LTBP4	-1.77334	0.000112726
ILMN_693	C16ORF7	-1.77377	0.000169827
ILMN_23549	LOC730525	-1.77379	0.000128826
ILMN_23327	SCAND1	-1.77483	0.000189569
ILMN_12148	BCL2L1	-1.77686	0.000134997
ILMN_17504	CAPS	-1.77693	0.000159492
ILMN_22828	GSTT1	-1.77697	0.000567706
ILMN_26654	CHMP6	-1.77827	0.00181972
ILMN_6829	ID3	-1.77901	8.27541e-05
ILMN_19452	RBCK1	-1.78081	0.000230211
ILMN_6294	UPK2	-1.78113	0.000166732
ILMN_34065	LOC649970	-1.78142	4.87558e-05
ILMN_3084	ZNF282	-1.78219	0.000564374
ILMN_3466	ILVBL	-1.78332	0.000115563
ILMN_23474	TMEM125	-1.78365	0.000155193
ILMN_16348	RHOG	-1.78373	0.000189997
ILMN_2356	CRY2	-1.78422	6.28042e-05
ILMN_8156	PIB5PA	-1.78488	1.66329e-05
ILMN_918	LTBP3	-1.78786	0.000138009
ILMN_2909	GPRC5C	-1.78859	0.000107477
ILMN_32715	LOC136143	-1.78875	0.000689812
ILMN_23497	STXBP2	-1.78878	0.000649443
ILMN_41055	LOC653610	-1.78996	0.000462394
ILMN_31363	LOC653438	-1.79232	0.0014853
ILMN_29062	FOXD2	-1.79251	7.49004e-05
ILMN_22287	FAM63A	-1.79334	4.38981e-05
ILMN_646	SKIV2L	-1.79398	0.000129269
ILMN_25529	IGFBP3	-1.79535	6.9374e-05
ILMN_7198	TADA3L	-1.79563	0.000254645
ILMN_34544	LOC388344	-1.79729	0.00305176
ILMN_6174	ISG15	-1.79797	0.00252168
ILMN_20200	ABHD11	-1.79992	0.000599637
ILMN_6361	DPP7	-1.80064	4.4743e-05
ILMN_183737	PTK6	-1.80132	4.37063e-05
ILMN_23505	C12ORF57	-1.80296	0.000711985
ILMN_28002	ID1	-1.8055	4.70026e-05
ILMN_170512	FAM110A	-1.80697	7.10362e-05
ILMN_14028	PGLS	-1.80805	0.000245922
ILMN_3926	C9ORF23	-1.80853	0.00255804
ILMN_10294	TMC4	-1.81066	0.000176283
ILMN_6281	SPRY1	-1.81112	1.71942e-05
ILMN_2588	SNORD46	-1.81234	0.00902788
ILMN_137133	CRB3	-1.8135	0.00070057
ILMN_30363	ALDH4A1	-1.81353	4.93542e-05
ILMN_24784	MED16	-1.81417	0.000333349
ILMN_41781	TMEM132A	-1.81533	6.62214e-05
ILMN_13284	TSPO	-1.81559	0.000890329
ILMN_21416	MYL5	-1.8157	0.000643217
ILMN_5316	MB	-1.81601	0.000565097
ILMN_20957	LOC729843	-1.81871	0.000387859
ILMN_20563	SLC22A18	-1.81973	0.000149494
ILMN_23476	S100P	-1.82169	0.000372876
ILMN_26733	HIST2H2AA3	-1.82286	0.000106486
ILMN_2137	ZYX	-1.8232	7.39511e-05
ILMN_1724	DBP	-1.82371	0.00056493
ILMN_23616	EEF1D	-1.82395	0.00073397
ILMN_3466	ILVBL	-1.82468	0.000229504
ILMN_15981	NTHL1	-1.82587	0.000463295
ILMN_6617	CAPNS1	-1.82617	0.000322689
ILMN_9389	FAM89B	-1.82638	0.000211626
ILMN_4187	LRP10	-1.82695	0.000361814
ILMN_14409	LOC283345	-1.82705	0.000402676
ILMN_26932	SLC43A2	-1.82764	0.000125716
ILMN_25604	CAPN13	-1.83047	0.000153371
ILMN_20957	WBP1	-1.83064	0.000636647
ILMN_27553	RHOC	-1.83219	0.00021277
ILMN_26478	CORO1B	-1.83241	0.0001583
ILMN_25222	DDEFL1	-1.83328	6.81701e-05
ILMN_7184	SYTL1	-1.83345	0.000108714
ILMN_22527	LOC57228	-1.8336	4.81082e-05
ILMN_27816	BAD	-1.83419	1.57143e-05
ILMN_23748	RRAS	-1.83557	0.000100806
ILMN_2945	CKMT1B	-1.8361	0.000185479
ILMN_13187	DKFZP434N035	-1.83744	0.000498525
ILMN_22287	ANXA9	-1.84095	4.91942e-05
ILMN_24848	TERC	-1.84166	0.00303264
ILMN_10988	CLDN3	-1.84233	2.84772e-05
ILMN_30022	GRIN3B	-1.84389	5.60879e-05
ILMN_14769	HDHD3	-1.8492	7.39748e-05
ILMN_18155	PITPNM1	-1.85024	0.000265561
ILMN_23998	PARD6A	-1.85275	0.00471272
ILMN_24658	UPK3B	-1.85517	3.72984e-05
ILMN_13364	ACTG2	-1.85698	0.000152538
ILMN_32585	LOC651453	-1.85833	0.00181436
ILMN_9893	TSC22D3	-1.85955	0.000110544
ILMN_179886	UNC93B1	-1.86027	7.94248e-05
ILMN_16029	HIST3H2A	-1.86536	0.000801563
ILMN_13854	MACROD1	-1.86628	0.000163252
ILMN_12889	PTMS	-1.86801	4.37894e-05
ILMN_26322	FLJ33790	-1.87045	0.000102867
ILMN_7150	CALML5	-1.87076	7.34824e-05
ILMN_14424	HLA-DMA	-1.87479	4.29935e-05
ILMN_15885	CRIP1	-1.87499	0.000423289
ILMN_12726	TSPO	-1.87874	0.000748909
ILMN_10838	SIL1	-1.88274	0.000269628
ILMN_9004	TMEM120A	-1.88644	0.0004134
ILMN_10603	ALDH4A1	-1.88658	7.74934e-05
ILMN_2688	GDF15	-1.88951	3.07334e-05
ILMN_15190	ZFPM1	-1.89529	5.58703e-05
ILMN_12849	TMEM105	-1.89788	2.96201e-05
ILMN_14210	PRSS8	-1.89893	4.78416e-05
ILMN_13615	ELF3	-1.89976	0.000956718
ILMN_2170	WBSCR27	-1.90014	4.28715e-05
ILMN_1130	LOC400451	-1.90118	7.31416e-06
ILMN_9100	ERCC1	-1.9013	0.000194766
ILMN_7357	C19ORF21	-1.9016	0.000200384
ILMN_28596	TM7SF2	-1.90313	6.11369e-05
ILMN_7933	ZNF342	-1.90481	1.70787e-05
ILMN_16311	FAM125A	-1.90485	7.67297e-05
ILMN_138949	PSCA	-1.90781	0.000141729
ILMN_10940	C11ORF2	-1.91206	2.58648e-05
ILMN_4176	FBXL15	-1.91288	0.000102898
ILMN_11475	SCAND1	-1.91683	0.000141263
ILMN_17871	MESP1	-1.91897	1.89177e-05
ILMN_17964	PWWP2B	-1.92486	0.000208182
ILMN_23783	GOLT1A	-1.92805	0.000159928
ILMN_25892	NDUFS7	-1.92892	0.000131099
ILMN_35173	LMTK3	-1.9319	1.52893e-05
ILMN_23513	ADORA1	-1.93566	9.01243e-05
ILMN_29916	HIST1H4J	-1.93916	0.00717429
ILMN_15192	REEP6	-1.94069	0.000299499
ILMN_29514	ADM	-1.94404	5.78653e-06
ILMN_7938	NUDT14	-1.94665	0.000219524
ILMN_28623	SLC35C1	-1.9484	7.8687e-05
ILMN_12726	TSPO	-1.94861	6.46288e-05
ILMN_14320	EFNA1	-1.9489	2.41337e-05
ILMN_14320	EFNA1	-1.94961	0.000187422
ILMN_7197	RABAC1	-1.95471	0.000419001
ILMN_74482	HS.98330	-1.95991	2.17087e-05
ILMN_17578	SELENBP1	-1.95997	1.00623e-05
ILMN_5316	MB	-1.96257	5.24417e-05
ILMN_19612	ZNF358	-1.96416	1.65247e-05
ILMN_11293	ACADS	-1.96451	6.52824e-05
ILMN_4517	TINF2	-1.97108	0.00044054
ILMN_138398	SAPS2	-1.97344	0.000287499
ILMN_23982	P2RX4	-1.97948	4.06363e-05
ILMN_137782	DPP7	-1.97986	6.98011e-05
ILMN_8987	BCAS3	-1.98341	1.7204e-05
ILMN_17925	YPEL3	-1.9863	2.89848e-05
ILMN_9502	GDPD3	-1.98916	1.7173e-05
ILMN_5695	TLE2	-1.9897	1.00477e-05
ILMN_13176	DDIT4	-1.99215	6.44535e-06
ILMN_3958	C17ORF82	-1.99667	3.58632e-05
ILMN_27092	GRHL3	-1.99785	1.04932e-05
ILMN_21706	BCAS4	-1.99888	2.9457e-05
ILMN_31663	LOC388588	-2.00022	5.40008e-05
ILMN_11475	SCAND1	-2.003	0.000384779
ILMN_12244	HEXIM2	-2.00406	5.56134e-05
ILMN_176423	MOCS1	-2.01311	3.38048e-05
ILMN_20028	GAMT	-2.02297	2.87266e-05
ILMN_643	LOC348262	-2.02381	0.00251168
ILMN_138379	CAPN5	-2.02529	4.04618e-06
ILMN_10618	NOL3	-2.02833	4.23811e-05
ILMN_10771	UBXD1	-2.05597	0.000110508
ILMN_27313	TOM1	-2.05619	3.61219e-06
ILMN_9681	BTG2	-2.05809	1.80358e-05
ILMN_26701	MXD4	-2.05837	2.83652e-06
ILMN_9893	TSC22D3	-2.06115	9.34259e-05
ILMN_31242	FLJ20021	-2.06279	5.72241e-05
ILMN_17494	SIPA1	-2.07339	4.8228e-05
ILMN_7229	ALKBH7	-2.07433	3.21371e-05
ILMN_9238	HSD17B8	-2.07564	0.000651662
ILMN_20365	BAD	-2.09135	0.000109594
ILMN_12499	FZD2	-2.09185	7.478e-06
ILMN_23962	GRAMD1A	-2.09277	7.03325e-06
ILMN_26797	ALDH3B1	-2.09838	1.11679e-05
ILMN_17136	SLC2A6	-2.09979	2.13768e-06
ILMN_8452	CLDN9	-2.10432	1.19201e-05
ILMN_13405	RAP1GAP	-2.10518	3.91725e-06
ILMN_22043	RAB26	-2.11133	5.5659e-05
ILMN_1005	SELM	-2.11198	0.000325394
ILMN_10603	ALDH4A1	-2.12648	2.10403e-05
ILMN_175482	TRAPPC5	-2.12811	0.000123302
ILMN_13716	ANG	-2.1415	2.31549e-06
ILMN_5697	SCNN1A	-2.178	1.56859e-06
ILMN_22818	GCHFR	-2.17895	0.000196971
ILMN_17644	OCEL1	-2.18119	0.000115188
ILMN_20406	CLIC3	-2.18351	2.82717e-05
ILMN_2134	SLC29A3	-2.19538	6.51748e-06
ILMN_11856	ZNF467	-2.19641	3.13738e-06
ILMN_13004	ZNF581	-2.23881	5.33779e-05
ILMN_13120	MGC59937	-2.24311	1.92e-06
ILMN_6390	ALDH3A1	-2.24877	2.93308e-06
ILMN_8723	HIG2	-2.25707	6.46193e-05
ILMN_14347	P2RX2	-2.25749	1.86348e-06
ILMN_20451	TMEM150	-2.27081	2.63891e-06
ILMN_29808	HIST1H4K	-2.30182	0.000940061
ILMN_6304	FGD3	-2.321	1.60699e-06
ILMN_635	KRT81	-2.3877	9.2189e-06
ILMN_20179	VAMP5	-2.4494	3.92838e-05
ILMN_2465	KRT86	-2.60748	3.21367e-06
ILMN_31166	LOC643995	-2.61971	0.0108436
ILMN_11528	PLA2G10	-2.70329	3.81464e-07
ILMN_10480	UPK1A	-3.49615	1.2342e-07
Genes significantly regulated by 24 hour E2 + 4HT treatment
Probe_ID	SYMBOL	Fold_Change	PValue
ILMN_20319	GREB1	3.38921	5.20144e-09
ILMN_20145	PGR	3.05276	8.73609e-09
ILMN_30319	TUBA3D	2.97207	7.66584e-07
ILMN_17796	KRT13	2.95982	1.92235e-06
ILMN_2180	IGSF1	2.86717	1.90291e-08
ILMN_22076	HSPB8	2.71261	1.18669e-07
ILMN_796	CA12	2.63829	5.22519e-06
ILMN_9309	IGFBP4	2.63396	9.19392e-07
ILMN_6528	RAB31	2.55847	2.25734e-06
ILMN_22272	PRSS23	2.53162	1.1373e-05
ILMN_6004	CXCL12	2.44256	7.99907e-07
ILMN_20719	AGR3	2.39569	7.89636e-06
ILMN_20958	RAPGEFL1	2.38414	1.4231e-06
ILMN_20719	AGR3	2.22032	1.77707e-06
ILMN_4473	IGSF1	2.18602	1.28268e-06
ILMN_9402	DKFZp451A211	2.18143	2.27618e-06
ILMN_2451	SGK	2.14969	1.45675e-06
ILMN_15875	MYB	2.14167	6.9849e-05
ILMN_28662	CYP26B1	2.1287	1.97757e-06
ILMN_2778	PTGES	2.11812	1.50997e-05
ILMN_27341	OLFM1	2.08189	3.04639e-06
ILMN_7163	SFXN2	2.0733	1.57733e-05
ILMN_13769	SPINK4	2.04511	1.16261e-05
ILMN_823	KCNF1	2.03444	0.000239476
ILMN_12434	RERG	2.01799	5.9437e-06
ILMN_28594	MGP	2.00591	7.77489e-06
ILMN_172213	MYC	1.99002	1.47844e-05
ILMN_19163	KLK3	1.97955	1.25867e-05
ILMN_18847	SH3RF2	1.97693	4.91751e-06
ILMN_17570	TFPI2	1.97219	1.62649e-05
ILMN_21541	FHL2	1.96779	1.91636e-05
ILMN_162051	CA12	1.96693	1.28035e-05
ILMN_8851	MXD1	1.94738	1.17615e-05
ILMN_23892	ASCL1	1.94712	1.015e-05
ILMN_15376	TPD52L1	1.94302	7.3177e-06
ILMN_6412	RBM24	1.94036	9.22308e-06
ILMN_10499	HEY2	1.93767	5.7506e-06
ILMN_15860	AGR2	1.93664	0.000120962
ILMN_28130	MYC	1.92707	8.76533e-06
ILMN_28560	AK3L1	1.92149	9.69106e-06
ILMN_4882	THBS1	1.91595	0.000144876
ILMN_18253	ANKRD33	1.90613	9.25641e-05
ILMN_4631	CXCL12	1.90337	7.83369e-05
ILMN_4768	CACNA1I	1.89739	1.15229e-05
ILMN_18683	C20orf39	1.85447	4.10837e-05
ILMN_7000	CDH26	1.84367	0.000163015
ILMN_5543	TPD52L1	1.84215	1.35648e-05
ILMN_32946	LOC400578	1.82586	5.98319e-05
ILMN_7737	CD44	1.82435	6.16626e-05
ILMN_9429	FKBP4	1.82398	2.46213e-05
ILMN_28594	MGP	1.81663	5.73974e-05
ILMN_138827	CDCA7	1.80758	7.61018e-05
ILMN_27917	PKIB	1.80281	0.000262677
ILMN_20711	B4GALT1	1.79042	3.16435e-05
ILMN_8536	NAV2	1.76933	0.000129283
ILMN_24376	DEPDC6	1.76747	0.000113046
ILMN_2180	IGSF1	1.76703	6.37378e-05
ILMN_18271	SULF2	1.7582	9.29847e-05
ILMN_28750	CA2	1.75587	6.38685e-05
ILMN_28725	STC2	1.75276	0.000835697
ILMN_18637	RRM2	1.74912	8.43603e-05
ILMN_24376	DEPDC6	1.74878	4.98995e-05
ILMN_5197	CALCR	1.7455	0.000747954
ILMN_89277	HS.388347	1.74334	0.00202036
ILMN_4419	TIPARP	1.72904	0.00136813
ILMN_8524	SNX24	1.72722	0.000264892
ILMN_5188	CD68	1.72434	4.29737e-05
ILMN_14646	CDCA7L	1.7206	0.000213256
ILMN_6032	PAICS	1.71973	0.000272382
ILMN_839	GPATCH4	1.71335	8.97724e-05
ILMN_14185	E2F6	1.71234	0.000468538
ILMN_19956	GREB1	1.7091	0.000545369
ILMN_27564	FABP5	1.7076	6.78567e-05
ILMN_13174	RAMP3	1.70601	0.000696717
ILMN_15836	SYTL4	1.69231	0.000419499
ILMN_28456	DNAJC9	1.6901	0.000699399
ILMN_16572	MCM4	1.68802	0.000210873
ILMN_15268	PPP2R2C	1.68458	0.00119118
ILMN_12005	UHRF1	1.67843	0.00221676
ILMN_15639	CTSD	1.67451	0.000491052
ILMN_166612	TMEM120B	1.67203	0.000149552
ILMN_18578	SLC47A1	1.66821	0.000146958
ILMN_25637	PMAIP1	1.66796	7.49705e-05
ILMN_79597	HS.159264	1.66483	0.0251152
ILMN_1152	G3BP1	1.6647	0.000873658
ILMN_6141	LOC653994	1.65986	0.000464978
ILMN_13219	RHOBTB1	1.65135	0.00183184
ILMN_3407	MCM4	1.64621	0.000746171
ILMN_7273	DUT	1.64428	0.000311604
ILMN_6595	DUT	1.63971	0.000711973
ILMN_27367	CAP2	1.63968	0.000938869
ILMN_2645	CCDC34	1.63677	0.00129025
ILMN_115591	HS.562504	1.62945	0.00174088
ILMN_26070	KCNK6	1.62885	0.000173868
ILMN_24438	PLAC1	1.62875	0.000110314
ILMN_22974	GART	1.62565	0.00020285
ILMN_6687	IL17RB	1.62474	0.000163147
ILMN_36318	MGC102966	1.62442	0.000335803
ILMN_3011	BLMH	1.62352	0.000233794
ILMN_34995	LOC728441	1.62255	0.00399537
ILMN_6032	PAICS	1.62	0.000803311
ILMN_5703	SFPQ	1.61784	0.00212921
ILMN_15791	MCM6	1.61733	0.00174154
ILMN_21296	CYP24A1	1.61304	0.00152345
ILMN_7092	EXO1	1.61286	0.000520941
ILMN_13174	RAMP3	1.61197	0.0011212
ILMN_167475	MTHFD2	1.60728	0.000340259
ILMN_3871	BNIP3	1.60628	0.000579113
ILMN_23782	MTHFD2	1.60557	0.000749111
ILMN_5592	LRRFIP2	1.60546	0.00271296
ILMN_8811	MRPL19	1.60494	0.000695292
ILMN_6019	ADCY1	1.60357	0.00219044
ILMN_139197	NCAPH	1.59974	0.000354338
ILMN_20831	FHL2	1.59896	0.000236128
ILMN_27030	FOS	1.59355	0.000213479
ILMN_28552	MND1	1.59003	0.00023566
ILMN_28734	PUS7	1.58881	0.00760074
ILMN_175119	LOC285382	1.58859	0.00560814
ILMN_17240	OKL38	1.58814	0.00164556
ILMN_26428	SDK2	1.5877	0.000287621
ILMN_20677	NT5DC3	1.58629	0.00120833
ILMN_9848	AK3L1	1.58347	0.00116445
ILMN_26997	ITGA6	1.58114	0.00267845
ILMN_71180	HS.10862	1.57723	0.00269821
ILMN_8109	PDCD5	1.57631	0.000612718
ILMN_18271	SULF2	1.57597	0.000638084
ILMN_3687	SLBP	1.57549	0.00050205
ILMN_119940	HS.567759	1.57334	0.00621301
ILMN_28750	CA2	1.57164	0.000422599
ILMN_3366	NDUFAF2	1.57004	0.000441214
ILMN_29405	RBP7	1.56798	0.00110848
ILMN_10483	SGK3	1.56795	0.00120674
ILMN_178269	CAV1	1.56651	0.0064749
ILMN_11540	NEIL2	1.56135	0.000281208
ILMN_33818	TMEM120B	1.56118	0.0024176
ILMN_11108	RPL36A	1.56008	0.00107718
ILMN_16225	STC1	1.5596	0.00320589
ILMN_915	SPC25	1.55916	0.000569027
ILMN_24738	FEN1	1.5561	0.00032068
ILMN_139088	BRI3BP	1.55539	0.0091193
ILMN_179982	ADCY1	1.55453	0.0072625
ILMN_2483	MCM10	1.55331	0.00382518
ILMN_25446	SLC7A5	1.55259	0.00249757
ILMN_24120	PODXL	1.55248	0.00254092
ILMN_15303	GALNT4	1.55194	0.00306571
ILMN_180363	LOC723972	1.54751	0.00382824
ILMN_18271	SULF2	1.54409	0.00194159
ILMN_138879	FANCI	1.53993	0.00964732
ILMN_22619	SLC7A1	1.5397	0.00112379
ILMN_78063	HS.144312	1.53868	0.000595975
ILMN_2110	CASP8	1.53733	0.00547764
ILMN_24194	PIGW	1.53639	0.000741366
ILMN_22929	C21orf45	1.53607	0.00520647
ILMN_10469	PCP4	1.53572	0.00202655
ILMN_35155	LOC649909	1.53553	0.00245779
ILMN_1435	OLFM1	1.53473	0.000823615
ILMN_1762	RHOF	1.53453	0.00215962
ILMN_15061	TRIP13	1.53345	0.000609744
ILMN_8037	SYAP1	1.53167	0.00289083
ILMN_183532	KLF4	1.52845	0.00439763
ILMN_19233	CADM1	1.5282	0.00627584
ILMN_16132	CELSR2	1.52663	0.000795552
ILMN_22180	NME1	1.52339	0.00419039
ILMN_22839	LRRFIP2	1.52222	0.00841849
ILMN_16782	CXCL12	1.51715	0.00221551
ILMN_21681	TMEM164	1.51626	0.00060118
ILMN_138016	TUBB6	1.51586	0.00239902
ILMN_10483	SGK3	1.51512	0.0141686
ILMN_29759	FLJ30058	1.51387	0.00051082
ILMN_24079	GRLF1	1.51301	0.00256864
ILMN_8524	SNX24	1.51264	0.000799493
ILMN_26899	TYMS	1.51163	0.000730402
ILMN_6255	SVIL	1.51072	0.0106602
ILMN_18041	CENPH	1.50965	0.0023011
ILMN_839	GPATCH4	1.50554	0.00167163
ILMN_15457	CCNYL1	1.5049	0.00190079
ILMN_16324	IGF1R	1.50486	0.00931202
ILMN_8006	TPM1	1.50233	0.000568254
ILMN_26359	PDSS1	1.5021	0.00273145
ILMN_18475	NUDCD2	1.50075	0.000688201
ILMN_182790	HPRT1	1.50025	0.000634191
ILMN_20957	WBP1	-1.50058	0.0141508
ILMN_1874	HS1BP3	-1.50288	0.0200747
ILMN_24658	UPK3B	-1.50324	0.00183296
ILMN_7985	HLA-A	-1.50432	0.007883
ILMN_14424	HLA-DMA	-1.50632	0.00377808
ILMN_164455	GRB14	-1.5066	0.00212946
ILMN_17494	SIPA1	-1.50772	0.00150605
ILMN_20456	CORO2A	-1.50896	0.00163442
ILMN_15424	SPAG4	-1.51006	0.00200853
ILMN_1005	SELM	-1.51091	0.0252502
ILMN_20151	LMCD1	-1.51239	0.00248903
ILMN_26797	ALDH3B1	-1.51266	0.00127562
ILMN_8608	RIT1	-1.51345	0.000938821
ILMN_22221	PNPLA7	-1.51577	0.00127319
ILMN_17494	SIPA1	-1.51997	0.0136383
ILMN_643	LOC348262	-1.52002	0.0326832
ILMN_139290	GPR81	-1.52014	0.000886216
ILMN_14216	CRELD1	-1.52137	0.00380132
ILMN_182043	RAB43	-1.52157	0.000971421
ILMN_11475	SCAND1	-1.5226	0.0355445
ILMN_11475	SCAND1	-1.5227	0.0175264
ILMN_28596	TM7SF2	-1.52341	0.00825573
ILMN_6304	FGD3	-1.52417	0.00204588
ILMN_26733	HIST2H2AA3	-1.5275	0.00176105
ILMN_16029	HIST3H2A	-1.52904	0.00816677
ILMN_6829	ID3	-1.53245	0.00157464
ILMN_12639	SERHL2	-1.53649	0.00276082
ILMN_6009	NBEA	-1.53713	0.00920585
ILMN_21212	FAM43A	-1.53732	0.000496665
ILMN_12148	BCL2L1	-1.53871	0.00488226
ILMN_3926	C9orf23	-1.54157	0.0239733
ILMN_4187	LRP10	-1.54194	0.0031478
ILMN_2760	CASP9	-1.54262	0.00188388
ILMN_6904	LDHD	-1.54342	0.00771601
ILMN_138949	PSCA	-1.54434	0.00113722
ILMN_22527	LOC57228	-1.54449	0.00161489
ILMN_27092	GRHL3	-1.54454	0.000389118
ILMN_138248	LGALS1	-1.54725	0.0191851
ILMN_9333	PRRG2	-1.54812	0.00955816
ILMN_23474	TMEM125	-1.54894	0.0034253
ILMN_9238	HSD17B8	-1.5512	0.0257379
ILMN_12678	COBLL1	-1.55164	0.0180749
ILMN_6390	ALDH3A1	-1.55661	0.00252259
ILMN_4611	OSBPL7	-1.55776	0.0023846
ILMN_12244	HEXIM2	-1.55817	0.00304668
ILMN_20957	LOC729843	-1.55887	0.00518603
ILMN_33487	LOC651575	-1.56092	0.00999811
ILMN_15554	MBNL2	-1.56163	0.00588468
ILMN_10603	ALDH4A1	-1.5626	0.00379083
ILMN_20617	CA5B	-1.56447	0.000479137
ILMN_137821	ATP6V0A4	-1.56447	0.000332447
ILMN_25326	SUOX	-1.56475	0.000961541
ILMN_20406	CLIC3	-1.57097	0.00787293
ILMN_20200	ABHD11	-1.57519	0.00224503
ILMN_13328	PTGER4	-1.57574	0.00720802
ILMN_17925	YPEL3	-1.57614	0.00198486
ILMN_8120	ABCC3	-1.57939	0.000275396
ILMN_23549	LOC730525	-1.58117	0.000215833
ILMN_2447	ALDH3B2	-1.58206	0.00402697
ILMN_11856	ZNF467	-1.58272	0.00262007
ILMN_22828	GSTT1	-1.584	0.00640483
ILMN_31242	FLJ20021	-1.58602	0.00243059
ILMN_2688	GDF15	-1.59158	0.00113829
ILMN_14347	P2RX2	-1.59395	0.00042299
ILMN_13004	ZNF581	-1.59658	0.0117826
ILMN_8452	CLDN9	-1.59834	0.00398608
ILMN_21706	BCAS4	-1.59999	0.00262058
ILMN_9298	RNF144B	-1.60726	0.000323934
ILMN_22287	ANXA9	-1.60769	0.00189035
ILMN_121899	HS.569718	-1.60988	0.00171382
ILMN_9096	RND3	-1.61012	0.00697016
ILMN_27290	SPDEF	-1.61342	0.00490627
ILMN_2945	CKMT1B	-1.61401	0.00758149
ILMN_18155	PITPNM1	-1.61463	0.00286283
ILMN_7229	ALKBH7	-1.6183	0.00498376
ILMN_1974	ST3GAL1	-1.62688	0.000929425
ILMN_1130	LOC400451	-1.62707	0.000108584
ILMN_17834	TFPI	-1.63152	0.000658531
ILMN_13716	ANG	-1.6317	0.000182196
ILMN_13615	ELF3	-1.63184	0.00304544
ILMN_22818	GCHFR	-1.63472	0.00786859
ILMN_2353	ATP2C2	-1.63828	0.000158886
ILMN_9681	BTG2	-1.63869	0.000359767
ILMN_15437	HMHA1	-1.63961	0.000650491
ILMN_175482	TRAPPC5	-1.64084	0.0075538
ILMN_7150	CALML5	-1.641	0.000689472
ILMN_13120	MGC59937	-1.6472	0.00132087
ILMN_72400	HS.34447	-1.64819	0.000398842
ILMN_28002	ID1	-1.65009	0.000554698
ILMN_172553	ST8SIA4	-1.65053	0.000961899
ILMN_17136	SLC2A6	-1.65589	0.000343514
ILMN_3446	SULT2B1	-1.65944	0.00587085
ILMN_23476	S100P	-1.66334	0.000952936
ILMN_2356	CRY2	-1.6643	0.000338891
ILMN_2170	WBSCR27	-1.66876	0.000343572
ILMN_502	SPIRE2	-1.67208	9.33714e-05
ILMN_20451	TMEM150	-1.67291	0.00027484
ILMN_29808	HIST1H4K	-1.67968	0.0227737
ILMN_17578	SELENBP1	-1.68103	0.00138628
ILMN_12486	KRT7	-1.68395	0.00166433
ILMN_9502	GDPD3	-1.68432	0.000918821
ILMN_28002	ID1	-1.70202	0.000113865
ILMN_35173	LMTK3	-1.70606	0.000589966
ILMN_4487	PPP1R3C	-1.70802	0.000122653
ILMN_5697	SCNN1A	-1.70847	8.87944e-05
ILMN_6281	SPRY1	-1.71386	6.825e-05
ILMN_17644	OCEL1	-1.71877	0.00229476
ILMN_8987	BCAS3	-1.71913	0.000570781
ILMN_23783	GOLT1A	-1.72286	0.00181413
ILMN_13176	DDIT4	-1.72561	4.8512e-05
ILMN_12432	DHRS3	-1.72743	0.00180562
ILMN_2134	SLC29A3	-1.7418	0.000346922
ILMN_3958	C17orf82	-1.7622	0.000156171
ILMN_4517	TINF2	-1.78295	0.00101618
ILMN_13405	RAP1GAP	-1.78309	0.000213755
ILMN_1429	TFPI	-1.78797	0.000251708
ILMN_9893	TSC22D3	-1.80672	5.2072e-05
ILMN_22287	FAM63A	-1.80745	5.90245e-05
ILMN_22043	RAB26	-1.82694	0.000277221
ILMN_137335	IRF9	-1.82998	0.00023917
ILMN_29514	ADM	-1.896	1.22775e-05
ILMN_635	KRT81	-1.91322	0.000499565
ILMN_11528	PLA2G10	-1.98395	5.81942e-06
ILMN_2465	KRT86	-2.10672	4.15925e-05
ILMN_28623	SLC35C1	-2.12857	7.81572e-05
ILMN_8723	HIG2	-2.18356	7.02158e-05
ILMN_9893	TSC22D3	-2.19342	3.49288e-05
ILMN_26680	RPRM	-2.21672	1.75678e-06
ILMN_20179	VAMP5	-2.25049	0.000218291
ILMN_10480	UPK1A	-2.36386	5.39592e-06
Genes significantly regulated by 24 hour E2 + END treatment
Probe_ID	SYMBOL	Fold_Change	PValue
ILMN_20319	GREB1	4.17633	4.69732e-10
ILMN_2180	IGSF1	3.02165	6.51788e-09
ILMN_20145	PGR	2.98328	7.82651e-09
ILMN_6528	RAB31	2.9146	2.50954e-07
ILMN_22272	PRSS23	2.87715	4.21177e-06
ILMN_796	CA12	2.71123	1.89004e-06
ILMN_15875	MYB	2.58407	5.65794e-07
ILMN_28594	MGP	2.55355	2.1197e-07
ILMN_2451	SGK	2.43006	1.0351e-07
ILMN_7163	SFXN2	2.37257	1.77856e-06
ILMN_20719	AGR3	2.33553	3.69448e-07
ILMN_28594	MGP	2.30112	8.31338e-07
ILMN_22076	HSPB8	2.2149	1.1286e-06
ILMN_9309	IGFBP4	2.19162	1.26938e-05
ILMN_27341	OLFM1	2.16218	4.97742e-07
ILMN_5197	CALCR	2.15572	3.08387e-05
ILMN_4473	IGSF1	2.14474	6.75366e-06
ILMN_138827	CDCA7	2.11339	9.88834e-07
ILMN_6004	CXCL12	2.11122	3.12049e-06
ILMN_12434	RERG	2.09298	9.77216e-07
ILMN_7000	CDH26	2.07799	1.9338e-06
ILMN_28130	MYC	2.06861	9.4796e-07
ILMN_5543	TPD52L1	2.03889	1.27901e-06
ILMN_28750	CA2	1.997	8.80815e-06
ILMN_17796	KRT13	1.99651	2.57815e-05
ILMN_15376	TPD52L1	1.9803	2.81357e-06
ILMN_15860	AGR2	1.97631	5.68767e-06
ILMN_28662	CYP26B1	1.9735	6.11277e-06
ILMN_4419	TIPARP	1.96547	0.000154963
ILMN_24376	DEPDC6	1.96423	1.97938e-06
ILMN_9402	DKFZP451A211	1.96417	5.8346e-06
ILMN_15836	SYTL4	1.96345	8.15727e-06
ILMN_6032	PAICS	1.95925	8.59298e-06
ILMN_10469	PCP4	1.95743	1.95837e-05
ILMN_10483	SGK3	1.93231	6.26445e-05
ILMN_28456	DNAJC9	1.92484	1.17998e-05
ILMN_7273	DUT	1.91951	5.09941e-06
ILMN_28725	STC2	1.91532	9.2287e-05
ILMN_89277	HS.388347	1.89611	0.000159517
ILMN_23200	LYAR	1.88054	5.06387e-05
ILMN_22839	LRRFIP2	1.8779	0.000262606
ILMN_20958	RAPGEFL1	1.87303	8.75023e-06
ILMN_2483	MCM10	1.8638	7.0319e-05
ILMN_30319	TUBA3D	1.86347	0.000493654
ILMN_162051	CA12	1.8613	1.09598e-05
ILMN_24376	DEPDC6	1.85688	9.47775e-06
ILMN_115591	HS.562504	1.85353	4.88142e-05
ILMN_27564	FABP5	1.84887	8.40404e-06
ILMN_6262	CBX1	1.84612	5.74181e-05
ILMN_28560	AK3L1	1.84367	8.553e-06
ILMN_10499	HEY2	1.84352	6.20396e-06
ILMN_8276	C3ORF26	1.82548	5.382e-05
ILMN_138283	CDV3	1.82364	0.000182287
ILMN_15791	MCM6	1.81605	0.000167042
ILMN_4882	THBS1	1.81362	9.66152e-05
ILMN_27030	FOS	1.81339	1.29737e-05
ILMN_11038	C11ORF82	1.80645	2.24745e-05
ILMN_7737	CD44	1.80004	3.55985e-05
ILMN_27917	PKIB	1.792	0.000210534
ILMN_79597	HS.159264	1.78905	0.00393589
ILMN_12005	UHRF1	1.7872	0.000370348
ILMN_11989	CDV3	1.78137	0.000153818
ILMN_16870	RFC4	1.77611	0.0001963
ILMN_178269	CAV1	1.77297	0.000932856
ILMN_4631	CXCL12	1.77231	3.33966e-05
ILMN_29405	RBP7	1.76993	0.000105275
ILMN_6687	IL17RB	1.76832	1.69521e-05
ILMN_6595	DUT	1.76774	0.000199157
ILMN_119940	HS.567759	1.76396	0.00152425
ILMN_6412	RBM24	1.76143	1.56552e-05
ILMN_8536	NAV2	1.75715	2.87761e-05
ILMN_137048	HNRNPA1	1.75629	0.000239193
ILMN_15843	JARID2	1.75364	2.98329e-05
ILMN_25939	TUBGCP5	1.74877	0.0025427
ILMN_20677	NT5DC3	1.74704	2.27438e-05
ILMN_179982	ADCY1	1.74559	0.000503014
ILMN_6032	PAICS	1.74124	7.47738e-05
ILMN_2720	DYNLT3	1.74121	0.000482517
ILMN_139088	BRI3BP	1.73477	4.75599e-05
ILMN_18562	FER1L3	1.73319	0.000718178
ILMN_16572	MCM4	1.7329	6.71457e-05
ILMN_13174	RAMP3	1.72955	0.00047639
ILMN_2110	CASP8	1.72935	0.000504544
ILMN_178202	HSPD1	1.72893	0.000286864
ILMN_8524	SNX24	1.72716	0.000125022
ILMN_1238	RBBP8	1.72656	0.0012648
ILMN_839	GPATCH4	1.72316	3.12398e-05
ILMN_28734	PUS7	1.72139	0.00143848
ILMN_164061	HELLS	1.71898	0.000316161
ILMN_2645	CCDC34	1.71679	0.00025553
ILMN_5542	TMEM26	1.70848	0.000138602
ILMN_77290	HS.132305	1.70771	0.000118631
ILMN_2180	IGSF1	1.70696	5.14176e-05
ILMN_24704	SAFB	1.7047	0.00149647
ILMN_22427	LOC650215	1.70263	0.00121377
ILMN_5108	CAV2	1.70125	9.36883e-05
ILMN_10377	CYCSL1	1.70014	9.78025e-05
ILMN_4339	NRIP1	1.69998	0.00117148
ILMN_21296	CYP24A1	1.69757	5.38342e-05
ILMN_20779	DDX10	1.6971	0.000260815
ILMN_14027	TTL	1.69143	0.000118804
ILMN_10483	SGK3	1.69033	9.50268e-05
ILMN_8851	MXD1	1.68798	0.000961414
ILMN_78063	HS.144312	1.68653	3.23667e-05
ILMN_137050	TOP1MT	1.6841	0.000444945
ILMN_16022	C1ORF19	1.68131	0.000689211
ILMN_38391	HNRPA1P4	1.67999	0.000320489
ILMN_172027	ATAD2	1.67889	0.00272142
ILMN_2030	LRP8	1.67539	7.27842e-05
ILMN_9429	FKBP4	1.67454	4.48157e-05
ILMN_27215	BTG3	1.67296	0.000101689
ILMN_7092	EXO1	1.67284	0.000326435
ILMN_2348	DHX32	1.67183	0.000290716
ILMN_22391	LDHA	1.66088	0.000116736
ILMN_181426	RFC4	1.66045	0.000133106
ILMN_139197	NCAPH	1.65597	0.000162844
ILMN_29294	B3GALNT1	1.65562	0.00505808
ILMN_5108	CAV2	1.65552	0.000405145
ILMN_2026	KIAA0101	1.6549	0.000992727
ILMN_166966	ZWILCH	1.65387	0.00293434
ILMN_9279	CTNNAL1	1.65329	0.00014242
ILMN_1051	NUP155	1.65262	0.000112653
ILMN_26070	KCNK6	1.65154	5.82593e-05
ILMN_14646	CDCA7L	1.64796	0.000101819
ILMN_26359	PDSS1	1.64588	0.000581682
ILMN_38401	PSMC1	1.6455	0.00100042
ILMN_39089	LOC388275	1.64535	0.00112606
ILMN_18271	SULF2	1.64499	0.000214053
ILMN_28750	CA2	1.64436	0.000107322
ILMN_13204	YEATS2	1.64335	0.000163057
ILMN_3011	BLMH	1.64245	0.000241617
ILMN_3617	RPP40	1.64222	0.000329517
ILMN_20135	AMD1	1.64194	0.0010985
ILMN_14410	WDR12	1.64096	5.45197e-05
ILMN_183532	KLF4	1.63974	0.000127595
ILMN_2227	RPS24	1.63766	0.000128266
ILMN_18645	GNL3	1.63601	0.00210247
ILMN_11713	RMI1	1.63502	0.00112095
ILMN_138879	FANCI	1.63352	0.00313125
ILMN_21654	NASP	1.63208	0.000248827
ILMN_6255	SVIL	1.63003	0.000398494
ILMN_13841	NOL5A	1.62979	0.000231718
ILMN_177177	PSMD10	1.62965	0.00220102
ILMN_13769	SPINK4	1.62927	0.000161135
ILMN_19052	NT5C2	1.62593	0.00137036
ILMN_12579	GTF3A	1.62531	0.000401247
ILMN_9294	KIAA0182	1.62477	0.00288319
ILMN_19163	KLK3	1.62418	0.0003535
ILMN_8109	PDCD5	1.62354	0.000220937
ILMN_32946	LOC400578	1.62124	0.000106618
ILMN_1624	CAV1	1.61968	0.000760946
ILMN_3155	TMEM64	1.61857	0.00221819
ILMN_5792	PSMC2	1.61662	0.000903884
ILMN_24438	PLAC1	1.61508	0.000102532
ILMN_16562	FKBP5	1.6143	0.000219565
ILMN_7438	SLC27A2	1.61387	0.00042923
ILMN_21541	FHL2	1.61348	0.000223152
ILMN_138016	TUBB6	1.61287	0.000224894
ILMN_36318	MGC102966	1.61162	0.000583616
ILMN_4530	NOP5/NOP58	1.61141	0.00267546
ILMN_27477	ELOVL2	1.61075	0.000259417
ILMN_5592	LRRFIP2	1.60916	0.000973138
ILMN_25637	PMAIP1	1.6087	0.000124799
ILMN_21814	CCDC117	1.60634	0.000758329
ILMN_15753	SLC25A24	1.60632	0.00210344
ILMN_23892	ASCL1	1.60579	0.000168803
ILMN_16782	CXCL12	1.60494	0.00013499
ILMN_3186	ACTL6A	1.60439	9.61046e-05
ILMN_3407	MCM4	1.60396	0.000779202
ILMN_172213	MYC	1.60323	0.000105381
ILMN_180363	LOC723972	1.60316	0.00180889
ILMN_43489	LOC643668	1.6029	0.00109403
ILMN_20465	PRC1	1.60269	0.000544932
ILMN_24939	TOPBP1	1.60215	0.00945592
ILMN_2645	CCDC34	1.6019	0.000650792
ILMN_24120	PODXL	1.60186	0.000262162
ILMN_21239	EIF4E3	1.60107	0.000132448
ILMN_41369	LOC389137	1.60092	0.00173538
ILMN_9092	CNBP	1.59974	0.000383881
ILMN_23200	LYAR	1.5996	0.000411254
ILMN_20625	KBTBD11	1.59479	0.00109493
ILMN_839	GPATCH4	1.59476	0.000400593
ILMN_11844	FANCD2	1.59374	0.000311893
ILMN_13497	PSMG1	1.59217	0.000414847
ILMN_28300	NIP7	1.59213	0.000503373
ILMN_19282	GART	1.59212	0.000200674
ILMN_22180	NME1	1.59198	0.00130604
ILMN_5554	CSE1L	1.59125	0.00920929
ILMN_26359	PDSS1	1.59101	0.000170761
ILMN_8524	SNX24	1.59084	0.00060941
ILMN_11331	PPP2R5A	1.58899	0.000342189
ILMN_3756	PSMC1	1.58698	0.00184554
ILMN_14185	E2F6	1.58658	0.000464475
ILMN_3984	SET	1.58652	0.00166081
[truncated: 1,530 more rows]
