# Supplementary material for: Endoxifen’s Molecular Mechanisms of Action Are Concentration Dependent and Different than That of Other Anti-Estrogens
Source: PLoS One. 2013 Jan 28;8(1):e54613. doi: 10.1371/journal.pone.0054613 (PMC3557294; doi:10.1371/journal.pone.0054613)
Supplement: Table S2 — Genes determined to be significantly altered by the addition of an anti-estrogen+estrogen relative to estrogen treatment alone. (XLS) [file pone.0054613.s005.xls]

## Sheet: Sheet1
Table S2. Genes determined to be significantly altered by the addition of an anti-estrogen
+ estrogen relative to estrogen treatment alone.
Estrogen regulated genes altered by the addition of 4HT
Probe_ID	SYMBOL	Fold_Change	PValue
ILMN_823	KCNF1	2.95357	8.17882e-07
ILMN_30319	TUBA3D	2.68652	1.92097e-06
ILMN_17796	KRT13	2.46098	4.56901e-06
ILMN_23892	ASCL1	2.45658	1.62647e-07
ILMN_14915	IER3	2.14383	1.18427e-06
ILMN_13769	SPINK4	1.99633	1.07637e-05
ILMN_23513	ADORA1	1.96031	1.06224e-05
ILMN_22076	HSPB8	1.89522	6.76331e-06
ILMN_29523	TSKU	1.89018	1.18509e-05
ILMN_131812	HS.579631	1.87752	0.000533304
ILMN_13219	RHOBTB1	1.85312	0.00101454
ILMN_13187	DKFZp434N035	1.79663	2.11969e-05
ILMN_19276	PITX1	1.71918	0.000106227
ILMN_135987	SNORD13	1.70323	0.00142112
ILMN_18800	ABCA3	1.6843	0.000109258
ILMN_11393	MANEAL	1.6477	0.000151054
ILMN_179740	SEPN1	1.64241	0.000566433
ILMN_17871	MESP1	1.63705	0.000566602
ILMN_26070	KCNK6	1.63364	0.000127226
ILMN_25410	STK40	1.6285	0.000688219
ILMN_24086	SLC25A10	1.62628	0.00124064
ILMN_2778	PTGES	1.62047	0.00239746
ILMN_137364	MSX2	1.61432	0.000255993
ILMN_38499	LOC648364	1.60533	0.000839988
ILMN_25598	THSD4	1.60381	0.000135166
ILMN_166612	TMEM120B	1.60238	0.000260962
ILMN_8399	SLC6A9	1.59802	0.00115621
ILMN_24322	FCRLB	1.59442	0.000185158
ILMN_22658	EGFL7	1.58085	0.00211876
ILMN_17240	OKL38	1.58059	0.000301305
ILMN_4768	CACNA1I	1.57842	0.000165863
ILMN_16193	DHRS13	1.57322	0.000595292
ILMN_25134	TGIF2	1.56089	0.000282499
ILMN_20719	AGR3	1.56044	0.000545394
ILMN_20711	B4GALT1	1.56003	0.00091275
ILMN_138029	PCSK6	1.55704	0.00177133
ILMN_6051	ATP5D	1.55452	0.0056876
ILMN_21925	ST6GALNAC6	1.54834	0.000733629
ILMN_108419	HS.545142	1.54221	0.00116681
ILMN_15192	REEP6	1.53518	0.0048093
ILMN_46898	LOC643233	1.53516	0.00661732
ILMN_37753	TMEM191B	1.53013	0.00134063
ILMN_10940	C11orf2	1.53006	0.00116003
ILMN_6304	FGD3	1.52279	0.000838104
ILMN_2450	MPST	1.52071	0.00432253
ILMN_28955	NOL1	1.51736	0.00076426
ILMN_820	SLC27A3	1.51678	0.00102663
ILMN_20469	RPSA	1.51127	0.00271093
ILMN_21400	STARD10	1.50529	0.00541745
ILMN_421	SLC2A1	1.50379	0.000340245
ILMN_6361	DPP7	1.50343	0.00220944
ILMN_13854	MACROD1	1.50236	0.00391225
ILMN_12438	UFM1	-1.5012	0.00555133
ILMN_12220	PUM2	-1.50285	0.00542823
ILMN_9076	SMG1	-1.50371	0.0460023
ILMN_26781	IVNS1ABP	-1.50433	0.0137759
ILMN_26751	ANKRD12	-1.50439	0.033099
ILMN_23727	MAL2	-1.50625	0.0131815
ILMN_14384	SLC12A2	-1.50785	0.0170174
ILMN_115591	HS.562504	-1.50795	0.00239869
ILMN_179221	TROVE2	-1.51006	0.0292279
ILMN_15110	SP3	-1.51215	0.0201976
ILMN_13368	AKAP11	-1.51307	0.0223273
ILMN_1872	RPS6KB1	-1.51322	0.0460091
ILMN_5197	CALCR	-1.51358	0.00288612
ILMN_15554	MBNL2	-1.51448	0.0186012
ILMN_31701	LOC649555	-1.51452	0.00999457
ILMN_30844	TMEM181	-1.51461	0.0269995
ILMN_3974	ATP11C	-1.51565	0.00303969
ILMN_7814	NCKAP1	-1.51621	0.00583033
ILMN_18562	FER1L3	-1.51793	0.0068402
ILMN_7071	GPBP1	-1.51911	0.00971899
ILMN_46700	LOC642817	-1.51983	0.000483241
ILMN_4756	WASL	-1.52118	0.00964722
ILMN_4525	SSFA2	-1.5214	0.00112244
ILMN_2444	KIAA1370	-1.52394	0.00803357
ILMN_25759	SLC9A2	-1.52405	0.00296256
ILMN_22051	MAPK6	-1.53786	0.0290932
ILMN_163506	C1orf25	-1.53898	0.000225431
ILMN_4487	PPP1R3C	-1.54156	0.000527571
ILMN_12434	RERG	-1.54166	0.000462535
ILMN_7777	KIF5B	-1.5427	0.016755
ILMN_87377	HS.356079	-1.54454	0.0129884
ILMN_19424	CEP350	-1.54973	0.0283157
ILMN_22336	NXNL2	-1.55028	0.000163703
ILMN_7303	CGGBP1	-1.55041	0.0168923
ILMN_18478	RPAP3	-1.55078	0.0101689
ILMN_3197	SLC39A6	-1.5516	0.00107967
ILMN_24376	DEPDC6	-1.55342	0.000596307
ILMN_657	C4orf18	-1.55363	0.00538667
ILMN_24376	DEPDC6	-1.55501	0.000277666
ILMN_28425	MTX3	-1.55551	0.0136938
ILMN_112453	HS.556018	-1.55721	0.0476873
ILMN_15988	ARFGEF1	-1.55822	0.0360768
ILMN_19508	KIAA0020	-1.56093	0.0133418
ILMN_173326	SYCP2	-1.56097	0.0323674
ILMN_8082	KIAA1600	-1.56441	0.00632956
ILMN_15846	PLK4	-1.56723	0.0233078
ILMN_3792	TRIM33	-1.56746	0.042352
ILMN_5125	ZNF273	-1.56873	0.00206932
ILMN_6528	RAB31	-1.56923	0.000323812
ILMN_73496	HS.71947	-1.57213	0.0047754
ILMN_1238	RBBP8	-1.57366	0.0102508
ILMN_30018	TGFA	-1.57572	0.00015387
ILMN_18576	DNAJC12	-1.57743	0.000920688
ILMN_28121	ROD1	-1.5775	0.0113533
ILMN_9736	METAP2	-1.57977	0.0171739
ILMN_2451	SGK	-1.58139	0.000180508
ILMN_18056	RABEP1	-1.58249	0.00469861
ILMN_13975	NCK1	-1.58483	0.000958955
ILMN_27101	PRICKLE2	-1.58656	0.000432358
ILMN_29954	CCDC99	-1.59202	0.00519279
ILMN_10483	SGK3	-1.59255	0.0115135
ILMN_19143	ACSL3	-1.59476	0.0097306
ILMN_44907	LOC649841	-1.60249	0.0185358
ILMN_14675	PLOD2	-1.60379	0.00780807
ILMN_19993	SMC3	-1.60425	0.0394242
ILMN_137635	ZAK	-1.60441	0.00292371
ILMN_17483	NRP1	-1.60651	0.000590923
ILMN_24088	PNN	-1.60681	0.0292631
ILMN_16936	SLTM	-1.60939	0.034208
ILMN_182431	ITGAV	-1.61293	0.00957799
ILMN_25626	GCA	-1.61894	0.00291489
ILMN_16107	SERPINA3	-1.62057	9.69858e-05
ILMN_5286	TTC3	-1.63105	0.0164485
ILMN_86926	HS.348514	-1.64928	0.00751911
ILMN_14735	CAMSAP1L1	-1.65149	0.0143301
ILMN_27030	FOS	-1.656	7.9402e-05
ILMN_11417	TBK1	-1.66146	0.0132979
ILMN_14614	CYP1B1	-1.66395	0.00278407
ILMN_179221	TROVE2	-1.67168	0.0238275
ILMN_402	TRIP11	-1.68045	0.0410341
ILMN_2640	EFCBP1	-1.68932	0.010432
ILMN_20203	MKLN1	-1.69158	0.0172946
ILMN_14683	CCNL1	-1.69425	0.00738243
ILMN_11053	RRM2B	-1.70029	0.00138131
ILMN_20932	EGR1	-1.70042	2.67256e-05
ILMN_941	C6orf211	-1.71112	0.00294866
ILMN_16070	SMC4	-1.72171	0.0159616
ILMN_19739	THOC1	-1.74064	0.00516644
ILMN_15866	CHD9	-1.80122	0.0140024
ILMN_408	ASPM	-1.80132	0.0289664
ILMN_21252	RGS22	-1.80239	2.25774e-05
ILMN_23378	NKTR	-1.81167	0.0250444
ILMN_28594	MGP	-1.85656	8.12568e-06
ILMN_173924	TGFA	-1.89655	1.3107e-05
ILMN_27917	PKIB	-1.92792	2.93313e-05
ILMN_28594	MGP	-1.95469	2.25801e-06
ILMN_15851	EGR3	-1.99292	1.83885e-05
Estrogen regulated genes altered by the addition of END
Probe_ID	SYMBOL	Fold_Change	PValue
ILMN_131812	HS.579631	2.67259	5.67929e-05
ILMN_23892	ASCL1	2.02595	2.04148e-06
ILMN_823	KCNF1	1.92031	1.20228e-05
ILMN_31166	LOC643995	1.76445	0.00211373
ILMN_14915	IER3	1.73819	3.65349e-05
ILMN_29523	TSKU	1.71452	5.51295e-05
ILMN_30319	TUBA3D	1.68443	0.00284634
ILMN_21987	BCYRN1	1.6704	0.000543732
ILMN_2588	SNORD46	1.66629	0.000196995
ILMN_17796	KRT13	1.66002	0.000224447
ILMN_26070	KCNK6	1.65639	4.64742e-05
ILMN_13769	SPINK4	1.59041	0.000225482
ILMN_130168	HS.577987	1.57497	0.0400031
ILMN_135987	SNORD13	1.55762	0.00252759
ILMN_22076	HSPB8	1.54748	0.000296364
ILMN_17527	LOC389541	1.54164	0.000903103
ILMN_23513	ADORA1	1.53354	0.000661568
ILMN_1050	OR1D4	1.51407	0.00541191
ILMN_42527	RPL22L1	1.51357	0.00532029
ILMN_28594	MGP	-1.54314	0.00015051
ILMN_4712	SERPINA5	-1.55039	0.000712691
ILMN_4487	PPP1R3C	-1.64802	5.78783e-05
ILMN_16107	SERPINA3	-1.66363	4.93211e-05
ILMN_30018	TGFA	-1.67808	2.83338e-05
ILMN_15851	EGR3	-1.68085	4.73802e-05
ILMN_173924	TGFA	-1.87492	1.55616e-05
ILMN_21252	RGS22	-1.91743	1.14157e-05
ILMN_27917	PKIB	-1.93955	2.9253e-05
Estrogen regulated genes altered by the addition of ICI
Probe_ID	SYMBOL	Fold_Change	PValue
ILMN_10480	UPK1A	2.00365	0.0001462
ILMN_131812	HS.579631	1.97767	0.0149342
ILMN_27092	GRHL3	1.94106	0.000162985
ILMN_127378	HS.575197	1.90596	0.0346145
ILMN_20451	TMEM150	1.89876	9.97126e-05
ILMN_5316	MB	1.76849	0.00063762
ILMN_11528	PLA2G10	1.75832	0.00218311
ILMN_25222	DDEFL1	1.74005	0.000173155
ILMN_13120	MGC59937	1.7346	0.00149695
ILMN_8723	HIG2	1.72825	0.00180403
ILMN_31166	LOC643995	1.70438	0.00792099
ILMN_26680	RPRM	1.69209	0.00199631
ILMN_26124	MIF4GD	1.69027	0.00185073
ILMN_1974	ST3GAL1	1.68818	0.00107831
ILMN_25604	CAPN13	1.67784	0.00127435
ILMN_14347	P2RX2	1.66371	0.000331595
ILMN_23962	GRAMD1A	1.66241	0.00300568
ILMN_106684	HS.542998	1.65992	0.00195702
ILMN_171545	NBEA	1.65929	0.0114402
ILMN_26360	EPAS1	1.65688	0.000408497
ILMN_20179	VAMP5	1.65511	0.000341177
ILMN_29514	ADM	1.65099	0.000579171
ILMN_137821	ATP6V0A4	1.63942	0.000390425
ILMN_13716	ANG	1.63581	0.00202361
ILMN_12849	TMEM105	1.63401	0.00538003
ILMN_26701	MXD4	1.63316	0.000428132
ILMN_13811	TGFB3	1.61876	0.000417804
ILMN_28231	NUDT13	1.61719	0.000919375
ILMN_22287	ANXA9	1.61111	0.000867025
ILMN_135987	SNORD13	1.60544	0.000623951
ILMN_25780	PCDH7	1.59269	0.000452173
ILMN_46898	LOC643233	1.58881	0.00534817
ILMN_6834	TM4SF1	1.58624	0.0004125
ILMN_19038	RAG1AP1	1.58375	0.0226685
ILMN_14320	EFNA1	1.58216	0.00057019
ILMN_8120	ABCC3	1.58053	0.000630357
ILMN_15699	TMEM45B	1.57974	0.00151818
ILMN_3374	CTGF	1.5787	0.000367063
ILMN_15149	PRICKLE1	1.57633	0.000621664
ILMN_25529	IGFBP3	1.57325	0.00289925
ILMN_13176	DDIT4	1.56353	0.0014216
ILMN_11121	WDR23	1.56005	0.00394822
ILMN_3958	C17ORF82	1.55127	0.00733502
ILMN_5697	SCNN1A	1.55046	0.000669516
ILMN_8452	CLDN9	1.54625	0.00206705
ILMN_26622	HIST1H2AM	1.54476	0.000436423
ILMN_121109	HS.568928	1.54157	0.000779401
ILMN_17527	LOC389541	1.54028	0.00243278
ILMN_3374	CTGF	1.54014	0.00189761
ILMN_27954	TBC1D2	1.53562	0.00272986
ILMN_74482	HS.98330	1.53374	0.00978824
ILMN_5316	MB	1.52898	0.00432169
ILMN_138379	CAPN5	1.52842	0.00171557
ILMN_9502	GDPD3	1.5267	0.00465659
ILMN_14210	PRSS8	1.52437	0.00801236
ILMN_18424	SALL4	1.52413	0.00304389
ILMN_10000	THBS3	1.52379	0.00103384
ILMN_15266	CD63	1.52319	0.00896592
ILMN_5938	PPFIBP2	1.522	0.00212687
ILMN_8088	PEX11G	1.51917	0.0182958
ILMN_30022	GRIN3B	1.5159	0.00395571
ILMN_28919	TMC5	1.51342	0.00176417
ILMN_179057	ARL16	1.51023	0.00417515
ILMN_171536	WNT7B	1.51013	0.0063181
ILMN_8602	CTSH	1.50965	0.0206408
ILMN_25396	RTN2	1.50872	0.00811526
ILMN_29607	FLJ45983	1.50833	0.00701058
ILMN_9893	TSC22D3	1.50634	0.0117368
ILMN_107053	HS.543470	1.50214	0.00644702
ILMN_11856	ZNF467	1.50039	0.0110098
ILMN_17273	IQWD1	-1.50202	0.000741519
ILMN_2483	MCM10	-1.50872	0.0154587
ILMN_2778	PTGES	-1.51033	0.0065928
ILMN_32946	LOC400578	-1.51097	0.00173034
ILMN_18253	ANKRD33	-1.51414	0.00296148
ILMN_16260	H2AFJ	-1.51823	0.00914908
ILMN_20255	GMNN	-1.51932	0.0102098
ILMN_12700	TMPO	-1.52147	0.0037389
ILMN_554	JAK1	-1.52195	0.00534027
ILMN_137601	SMN1	-1.53122	0.0103439
ILMN_36457	MUC5AC	-1.53436	0.00168931
ILMN_22839	LRRFIP2	-1.53633	0.0032486
ILMN_27477	ELOVL2	-1.53664	0.00204605
ILMN_4525	SSFA2	-1.5427	0.0118665
ILMN_5108	CAV2	-1.5459	0.000763447
ILMN_183532	KLF4	-1.54616	0.00487093
ILMN_1747	CENPQ	-1.55264	0.0350994
ILMN_30018	TGFA	-1.55306	0.000733043
ILMN_182790	HPRT1	-1.55308	0.00265348
ILMN_15836	SYTL4	-1.5582	0.000484429
ILMN_9402	DKFZP451A211	-1.55858	0.000437958
ILMN_5543	TPD52L1	-1.55973	0.000486024
ILMN_22336	NXNL2	-1.55979	0.000339751
ILMN_23394	HPRT1	-1.56002	0.00235845
ILMN_180762	ABCE1	-1.56274	0.0400965
ILMN_172213	MYC	-1.56795	0.000496384
ILMN_4882	THBS1	-1.56934	0.00209129
ILMN_18637	RRM2	-1.57652	0.000934142
ILMN_8237	NPEPPS	-1.57693	0.0016433
ILMN_15753	SLC25A24	-1.58046	0.0272578
ILMN_9279	CTNNAL1	-1.58241	0.0260412
ILMN_183632	XPOT	-1.58792	0.00478621
ILMN_178269	CAV1	-1.58843	0.00741811
ILMN_97525	HS.504876	-1.59471	0.00277389
ILMN_36318	MGC102966	-1.5998	0.00189037
ILMN_8536	NAV2	-1.60117	0.00155187
ILMN_2731	HIGD1A	-1.60132	0.00991323
ILMN_15851	EGR3	-1.60151	0.000770146
ILMN_28750	CA2	-1.60206	0.00115592
ILMN_23200	LYAR	-1.60339	0.004206
ILMN_89277	HS.388347	-1.60649	0.0105857
ILMN_43100	HIGD1A	-1.60758	0.00480322
ILMN_17796	KRT13	-1.60789	0.000769727
ILMN_136935	SPOCK1	-1.60854	0.000585012
ILMN_15376	TPD52L1	-1.61025	0.000717794
ILMN_2770	SC4MOL	-1.62025	0.00101063
ILMN_115591	HS.562504	-1.62299	0.000688345
ILMN_7737	CD44	-1.62345	0.000160144
ILMN_5542	TMEM26	-1.62498	0.004403
ILMN_119940	HS.567759	-1.63719	0.0355036
ILMN_15639	CTSD	-1.64316	0.00160179
ILMN_19163	KLK3	-1.64722	0.000510105
ILMN_15662	TIPIN	-1.64849	0.000191635
ILMN_27341	OLFM1	-1.64856	0.000251846
ILMN_22093	HERC5	-1.65072	0.00100915
ILMN_15875	MYB	-1.66063	0.00545949
ILMN_25637	PMAIP1	-1.66107	0.00483708
ILMN_13950	GOLSYN	-1.66552	0.00116603
ILMN_11846	RFC3	-1.66804	0.0051402
ILMN_21681	TMEM164	-1.68243	0.000740875
ILMN_19053	C13ORF18	-1.68338	0.000380318
ILMN_4419	TIPARP	-1.69062	0.000970872
ILMN_20719	AGR3	-1.6937	0.000258398
ILMN_2720	DYNLT3	-1.71461	0.0364836
ILMN_28750	CA2	-1.71588	0.000114434
ILMN_2180	IGSF1	-1.71809	0.00389193
ILMN_13174	RAMP3	-1.72702	0.000264581
ILMN_137692	GFRA1	-1.74816	9.06222e-05
ILMN_10483	SGK3	-1.77469	0.00796077
ILMN_13174	RAMP3	-1.79002	0.000128987
ILMN_21069	HS3ST3A1	-1.79801	8.10706e-05
ILMN_4473	IGSF1	-1.82308	7.54853e-05
ILMN_138322	PHLDA1	-1.82674	0.000113316
ILMN_7163	SFXN2	-1.83362	6.17571e-05
ILMN_3155	TMEM64	-1.83673	0.0137888
ILMN_24376	DEPDC6	-1.85242	3.49914e-05
ILMN_28725	STC2	-1.85326	0.000328223
ILMN_27030	FOS	-1.8578	0.000137558
ILMN_10469	PCP4	-1.87146	0.00870971
ILMN_20719	AGR3	-1.91457	0.000598997
ILMN_7000	CDH26	-1.93125	5.09376e-05
ILMN_5197	CALCR	-2.03068	0.00246885
ILMN_21296	CYP24A1	-2.03857	0.000138988
ILMN_20145	PGR	-2.08199	7.61852e-06
ILMN_4631	CXCL12	-2.08233	4.75732e-05
ILMN_24376	DEPDC6	-2.10623	2.12526e-05
ILMN_10499	HEY2	-2.13909	9.52039e-06
ILMN_21252	RGS22	-2.16419	3.52472e-06
ILMN_28594	MGP	-2.25615	5.07198e-06
ILMN_12434	RERG	-2.25885	2.01114e-05
ILMN_2180	IGSF1	-2.32427	5.38793e-06
ILMN_28662	CYP26B1	-2.37657	2.52239e-06
ILMN_6528	RAB31	-2.40968	3.94147e-06
ILMN_16782	CXCL12	-2.45689	2.71781e-06
ILMN_27917	PKIB	-2.46592	4.10834e-05
ILMN_28594	MGP	-2.5155	8.04743e-07
ILMN_22272	PRSS23	-2.53108	0.000248323
ILMN_6004	CXCL12	-2.58191	6.99742e-06
ILMN_20319	GREB1	-2.90063	5.6427e-07
ILMN_2451	SGK	-2.99247	2.22347e-07
