# Supplementary material for: Endoxifen’s Molecular Mechanisms of Action Are Concentration Dependent and Different than That of Other Anti-Estrogens
Source: PLoS One. 2013 Jan 28;8(1):e54613. doi: 10.1371/journal.pone.0054613 (PMC3557294; doi:10.1371/journal.pone.0054613)
Supplement: Table S3 — Genes determined to be significantly regulated by estrogen +4HT, estrogen+endoxifen or estrogen+ICI, but not by estrogen treatment alone. (XLS) [file pone.0054613.s006.xls]

## Sheet: Sheet1
Table S3. Genes determined to be significantly regulated by estrogen + 4HT, estrogen + endoxifen
or estrogen + ICI, but not by estrogen treatment alone.
Genes regulated by estrogen + 4HT but not estrogen treatment alone
Probe_ID	SYMBOL	Fold_Change	PValue
ILMN_30319	TUBA3D	2.97207	7.66584e-07
ILMN_17796	KRT13	2.95982	1.92235e-06
ILMN_22076	HSPB8	2.71261	1.18669e-07
ILMN_20719	AGR3	2.22032	1.77707e-06
ILMN_2778	PTGES	2.11812	1.50997e-05
ILMN_13769	SPINK4	2.04511	1.16261e-05
ILMN_823	KCNF1	2.03444	0.000239476
ILMN_18847	SH3RF2	1.97693	4.91751e-06
ILMN_17570	TFPI2	1.97219	1.62649e-05
ILMN_21541	FHL2	1.96779	1.91636e-05
ILMN_23892	ASCL1	1.94712	1.015e-05
ILMN_18253	ANKRD33	1.90613	9.25641e-05
ILMN_4768	CACNA1I	1.89739	1.15229e-05
ILMN_18683	C20ORF39	1.85447	4.10837e-05
ILMN_9429	FKBP4	1.82398	2.46213e-05
ILMN_20711	B4GALT1	1.79042	3.16435e-05
ILMN_8524	SNX24	1.72722	0.000264892
ILMN_5188	CD68	1.72434	4.29737e-05
ILMN_13174	RAMP3	1.70601	0.000696717
ILMN_15268	PPP2R2C	1.68458	0.00119118
ILMN_15639	CTSD	1.67451	0.000491052
ILMN_166612	TMEM120B	1.67203	0.000149552
ILMN_18578	SLC47A1	1.66821	0.000146958
ILMN_1152	G3BP1	1.6647	0.000873658
ILMN_6141	LOC653994	1.65986	0.000464978
ILMN_13219	RHOBTB1	1.65135	0.00183184
ILMN_26070	KCNK6	1.62885	0.000173868
ILMN_3011	BLMH	1.62352	0.000233794
ILMN_34995	LOC728441	1.62255	0.00399537
ILMN_5703	SFPQ	1.61784	0.00212921
ILMN_13174	RAMP3	1.61197	0.0011212
ILMN_8811	MRPL19	1.60494	0.000695292
ILMN_139197	NCAPH	1.59974	0.000354338
ILMN_20831	FHL2	1.59896	0.000236128
ILMN_28552	MND1	1.59003	0.00023566
ILMN_175119	LOC285382	1.58859	0.00560814
ILMN_17240	OKL38	1.58814	0.00164556
ILMN_26428	SDK2	1.5877	0.000287621
ILMN_9848	AK3L1	1.58347	0.00116445
ILMN_26997	ITGA6	1.58114	0.00267845
ILMN_3366	NDUFAF2	1.57004	0.000441214
ILMN_29405	RBP7	1.56798	0.00110848
ILMN_11540	NEIL2	1.56135	0.000281208
ILMN_33818	TMEM120B	1.56118	0.0024176
ILMN_25446	SLC7A5	1.55259	0.00249757
ILMN_24120	PODXL	1.55248	0.00254092
ILMN_22619	SLC7A1	1.5397	0.00112379
ILMN_22929	C21ORF45	1.53607	0.00520647
ILMN_35155	LOC649909	1.53553	0.00245779
ILMN_1435	OLFM1	1.53473	0.000823615
ILMN_1762	RHOF	1.53453	0.00215962
ILMN_8037	SYAP1	1.53167	0.00289083
ILMN_22180	NME1	1.52339	0.00419039
ILMN_29759	FLJ30058	1.51387	0.00051082
ILMN_24079	GRLF1	1.51301	0.00256864
ILMN_8524	SNX24	1.51264	0.000799493
ILMN_18041	CENPH	1.50965	0.0023011
ILMN_16324	IGF1R	1.50486	0.00931202
ILMN_18475	NUDCD2	1.50075	0.000688201
ILMN_7985	HLA-A	-1.50432	0.007883
ILMN_164455	GRB14	-1.5066	0.00212946
ILMN_17494	SIPA1	-1.50772	0.00150605
ILMN_8608	RIT1	-1.51345	0.000938821
ILMN_182043	RAB43	-1.52157	0.000971421
ILMN_12639	SERHL2	-1.53649	0.00276082
ILMN_6009	NBEA	-1.53713	0.00920585
ILMN_6904	LDHD	-1.54342	0.00771601
ILMN_12678	COBLL1	-1.55164	0.0180749
ILMN_15554	MBNL2	-1.56163	0.00588468
ILMN_13328	PTGER4	-1.57574	0.00720802
ILMN_9298	RNF144B	-1.60726	0.000323934
ILMN_9096	RND3	-1.61012	0.00697016
ILMN_17834	TFPI	-1.63152	0.000658531
ILMN_15437	HMHA1	-1.63961	0.000650491
ILMN_28002	ID1	-1.65009	0.000554698
ILMN_172553	ST8SIA4	-1.65053	0.000961899
ILMN_4487	PPP1R3C	-1.70802	0.000122653
Genes regulated by estrogen + END but not estrogen treatment alone
Probe_ID	SYMBOL	Fold_Change	PValue
ILMN_22076	HSPB8	2.2149	1.1286e-06
ILMN_17796	KRT13	1.99651	2.57815e-05
ILMN_30319	TUBA3D	1.86347	0.000493654
ILMN_11038	C11ORF82	1.80645	2.24745e-05
ILMN_29405	RBP7	1.76993	0.000105275
ILMN_137048	HNRNPA1	1.75629	0.000239193
ILMN_13174	RAMP3	1.72955	0.00047639
ILMN_8524	SNX24	1.72716	0.000125022
ILMN_24704	SAFB	1.7047	0.00149647
ILMN_137050	TOP1MT	1.6841	0.000444945
ILMN_9429	FKBP4	1.67454	4.48157e-05
ILMN_27215	BTG3	1.67296	0.000101689
ILMN_139197	NCAPH	1.65597	0.000162844
ILMN_29294	B3GALNT1	1.65562	0.00505808
ILMN_26070	KCNK6	1.65154	5.82593e-05
ILMN_13204	YEATS2	1.64335	0.000163057
ILMN_3011	BLMH	1.64245	0.000241617
ILMN_2227	RPS24	1.63766	0.000128266
ILMN_18645	GNL3	1.63601	0.00210247
ILMN_13841	NOL5A	1.62979	0.000231718
ILMN_13769	SPINK4	1.62927	0.000161135
ILMN_12579	GTF3A	1.62531	0.000401247
ILMN_9294	KIAA0182	1.62477	0.00288319
ILMN_21541	FHL2	1.61348	0.000223152
ILMN_23892	ASCL1	1.60579	0.000168803
ILMN_24939	TOPBP1	1.60215	0.00945592
ILMN_24120	PODXL	1.60186	0.000262162
ILMN_41369	LOC389137	1.60092	0.00173538
ILMN_23200	LYAR	1.5996	0.000411254
ILMN_20625	KBTBD11	1.59479	0.00109493
ILMN_22180	NME1	1.59198	0.00130604
ILMN_8524	SNX24	1.59084	0.00060941
ILMN_3756	PSMC1	1.58698	0.00184554
ILMN_15293	ALDH3A2	1.58197	0.00081452
ILMN_418	TCP1	1.58136	0.001178
ILMN_8115	KIF2A	1.57992	0.00222843
ILMN_7987	PARP2	1.57989	0.000242718
ILMN_29759	FLJ30058	1.57645	0.000243337
ILMN_15550	HDDC2	1.57266	0.000185297
ILMN_20711	B4GALT1	1.57198	0.000182868
ILMN_16438	RSL1D1	1.56407	0.000743314
ILMN_6141	LOC653994	1.55372	0.000645464
ILMN_12022	MPHOSPH1	1.5536	0.0157042
ILMN_22623	RARS	1.55105	0.00121279
ILMN_17570	TFPI2	1.55058	0.000338549
ILMN_9342	NDUFB6	1.54905	0.000567336
ILMN_4768	CACNA1I	1.54812	0.000368304
ILMN_577	DDX50	1.54753	0.00355195
ILMN_14717	MORN2	1.54695	0.000220414
ILMN_24351	RIPK1	1.54446	0.00221715
ILMN_9902	IQCB1	1.543	0.00130712
ILMN_9155	RPL7L1	1.5401	0.0019157
ILMN_22619	SLC7A1	1.53853	0.000330332
ILMN_136937	PCNT	1.53827	0.00302628
ILMN_24436	LAPTM4B	1.53694	0.000353417
ILMN_3176	PTGES3	1.53592	0.000347572
ILMN_21165	KLF11	1.53537	0.000671636
ILMN_9897	TAF5	1.53388	0.000485534
ILMN_138189	KLF11	1.53263	0.00153288
ILMN_130168	HS.577987	1.53224	0.0498138
ILMN_26957	EXOSC9	1.53087	0.000689088
ILMN_23334	AHSA2	1.53038	0.000531137
ILMN_175316	PTGFRN	1.5289	0.00254231
ILMN_20719	AGR3	1.52867	0.0028546
ILMN_1435	OLFM1	1.52832	0.000293111
ILMN_10389	POLQ	1.52809	0.0112017
ILMN_15694	HSPC111	1.52672	0.000587006
ILMN_9848	AK3L1	1.5259	0.00278046
ILMN_18578	SLC47A1	1.52412	0.000393702
ILMN_647	HEXB	1.52114	0.0034655
ILMN_2421	SAAL1	1.5185	0.000276718
ILMN_40929	LOC644935	1.5177	0.00048495
ILMN_43617	LOC643668	1.51769	0.00281941
ILMN_17520	LOC81691	1.51637	0.00034162
ILMN_26697	ORC6L	1.51561	0.000424448
ILMN_4503	BXDC2	1.51475	0.00183847
ILMN_13959	N-PAC	1.5145	0.00116377
ILMN_18847	SH3RF2	1.51266	0.000415986
ILMN_26942	CSTF3	1.50921	0.00110855
ILMN_11642	CBX3	1.50851	0.0197295
ILMN_20725	LTV1	1.50825	0.00274151
ILMN_29987	COQ10B	1.50512	0.0148649
ILMN_175119	LOC285382	1.50409	0.00683946
ILMN_19053	C13ORF18	1.50261	0.0015454
ILMN_2647	DCLRE1B	1.50231	0.00215868
ILMN_6961	FIP1L1	1.5022	0.00150002
ILMN_27563	HSP90B1	1.50179	0.0351578
ILMN_11113	PPIL5	1.50143	0.00105459
ILMN_25339	GAA	-1.50051	0.00289096
ILMN_19321	YIPF1	-1.50126	0.0030053
ILMN_24628	CXORF12	-1.50171	0.00210414
ILMN_1529	RNF5	-1.50375	0.00215203
ILMN_17005	PMM1	-1.50585	0.0149386
ILMN_6491	OPRL1	-1.50776	0.00140683
ILMN_25183	SDF4	-1.50777	0.00070773
ILMN_183277	TRAF7	-1.51148	0.00262339
ILMN_5079	COBRA1	-1.51269	0.00147631
ILMN_42199	METRNL	-1.51327	0.000662867
ILMN_21603	FLJ22222	-1.51477	0.00150755
ILMN_12644	ATP5SL	-1.51501	0.00190319
ILMN_37936	LOC650832	-1.51847	0.00181228
ILMN_138148	CTSF	-1.51875	0.00189037
ILMN_6289	ERBB3	-1.51912	0.0056227
ILMN_41511	YIF1B	-1.51992	0.00335263
ILMN_6296	ACN9	-1.52005	0.0399168
ILMN_19793	NUDT22	-1.52133	0.00326463
ILMN_11654	TNFRSF12A	-1.52274	0.00116138
ILMN_18129	LOC124220	-1.52295	0.00674766
ILMN_6524	AXUD1	-1.52419	0.00105912
ILMN_25949	DEGS2	-1.52432	0.0103044
ILMN_11192	TRERF1	-1.52661	0.00035135
ILMN_25114	NIBP	-1.52729	0.00168103
ILMN_24091	LGALS3BP	-1.52753	0.000505411
ILMN_29118	HIST1H3G	-1.52806	0.00359129
ILMN_22275	CACNA1H	-1.52932	0.000708508
ILMN_24389	ZNF687	-1.53036	0.000364719
ILMN_15661	ROGDI	-1.53176	0.000350784
ILMN_20700	DUSP1	-1.53201	0.00823636
ILMN_25081	AES	-1.53243	0.00243789
ILMN_28710	FLJ40504	-1.53401	0.00286787
ILMN_6904	LDHD	-1.5362	0.00264229
ILMN_14968	ZNF668	-1.53688	0.00209843
ILMN_20169	FLJ11286	-1.53987	0.000246318
ILMN_12639	SERHL2	-1.54167	0.0019007
ILMN_26614	H1FX	-1.54399	0.000890154
ILMN_6407	MAP3K14	-1.54466	0.00616193
ILMN_13267	OR2A20P	-1.54652	0.00598927
ILMN_6588	ACTA2	-1.54727	0.000514938
ILMN_16227	FTHL8	-1.54863	0.000331696
ILMN_27850	GPR37L1	-1.55201	0.000497054
ILMN_3020	PLEKHM1	-1.55307	0.00234302
ILMN_12148	BCL2L1	-1.55992	0.000990626
ILMN_137150	THRAP5	-1.56465	0.000669796
ILMN_9446	ASPSCR1	-1.56708	0.00273838
ILMN_7198	TADA3L	-1.56727	0.00151054
ILMN_12463	C17ORF81	-1.56772	0.000924689
ILMN_27278	ZDHHC12	-1.56832	0.000988425
ILMN_174684	ZSWIM3	-1.5701	0.00171703
ILMN_162845	MUC1	-1.5751	0.000417418
ILMN_4301	BAPX1	-1.57914	0.000233215
ILMN_37020	LOC647954	-1.5844	0.000267351
ILMN_138040	CD151	-1.58487	0.00106965
ILMN_10783	ADCK2	-1.59294	0.00188018
ILMN_27544	ZNF385A	-1.59318	0.00160811
ILMN_13268	SLC27A1	-1.59489	0.00125646
ILMN_5253	TMEM175	-1.5972	0.000542542
ILMN_17499	KLF5	-1.60019	0.000323631
ILMN_5971	LASS2	-1.60162	0.000114264
ILMN_31428	NBEAL2	-1.60426	0.000141984
ILMN_12215	PERLD1	-1.60518	0.00170768
ILMN_1197	TLE6	-1.60755	0.000754397
ILMN_20352	PCSK6	-1.60888	0.000246731
ILMN_20440	ANGPTL4	-1.61398	0.000192212
ILMN_27933	TRADD	-1.61598	0.000367767
ILMN_10647	LASS2	-1.61727	0.00011001
ILMN_5817	ABCG1	-1.61736	0.00332003
ILMN_19419	GABARAP	-1.61922	0.000980234
ILMN_3638	SEMA3F	-1.62205	0.000131393
ILMN_4136	ARF5	-1.62812	0.000717676
ILMN_18407	MUC1	-1.63265	0.000126147
ILMN_27024	RORC	-1.63417	0.00092814
ILMN_9298	RNF144B	-1.64472	0.000135341
ILMN_180233	APH1A	-1.64524	0.0032916
ILMN_15271	CITED4	-1.64673	0.00367877
ILMN_6720	IL16	-1.64742	0.00290148
ILMN_22687	MGC71993	-1.67725	8.39647e-05
ILMN_22135	SQSTM1	-1.67979	0.00343864
ILMN_5305	APOBEC3B	-1.68025	9.04415e-05
ILMN_13739	CTDSP1	-1.68531	0.000107215
ILMN_23181	RPLP1	-1.69124	0.000697686
ILMN_7985	HLA-A	-1.69178	0.000391872
ILMN_2362	PPP2R4	-1.72062	0.00150108
ILMN_16273	IER5L	-1.72247	7.20629e-05
ILMN_13561	RASD1	-1.72467	0.000222757
ILMN_41064	LOC643431	-1.74628	0.000292507
ILMN_21600	CCDC71	-1.79576	9.10755e-05
ILMN_4487	PPP1R3C	-1.82597	1.29071e-05
Genes regulated by estrogen + ICI but not estrogen treatment alone
Probe_ID	SYMBOL	Fold_Change	PValue
ILMN_3109	ZNF354A	1.76158	9.00694e-05
ILMN_7706	FAM46C	1.57468	0.00104992
ILMN_9155	RPL7L1	1.5731	0.00375356
ILMN_1579	PRDM4	1.55892	0.00264755
ILMN_25098	CSNK1A1	1.55038	0.000815389
ILMN_3011	BLMH	1.53417	0.000783774
ILMN_24351	RIPK1	1.51313	0.0133957
ILMN_24209	ALG8	1.50374	0.00587247
ILMN_27891	PDPK1	1.5001	0.00444889
ILMN_2362	PPP2R4	-1.51922	0.0457886
ILMN_13316	ASB6	-1.51942	0.00902082
ILMN_24667	TMCO6	-1.52244	0.00417839
ILMN_17033	CABC1	-1.52492	0.0296782
ILMN_14415	SLC39A1	-1.5274	0.00560179
ILMN_8098	HCST	-1.52775	0.027574
ILMN_18565	DHX30	-1.53002	0.00641101
ILMN_7198	TADA3L	-1.5315	0.00705596
ILMN_173325	AKR7A3	-1.53195	0.0298956
ILMN_23047	RSPO3	-1.53343	0.0293891
ILMN_21408	C1ORF106	-1.54377	0.00363163
ILMN_41739	IL17RC	-1.55475	0.00703014
ILMN_183277	TRAF7	-1.55584	0.00896817
ILMN_7985	HLA-A	-1.55889	0.00452624
ILMN_24318	RBED1	-1.56707	0.00958629
ILMN_41064	LOC643431	-1.58749	0.0056125
ILMN_44399	LOC642082	-1.59104	0.00108276
ILMN_4136	ARF5	-1.59257	0.00858695
ILMN_823	KCNF1	-1.59355	0.00283818
ILMN_2445	SRM	-1.67309	0.00335124
ILMN_23892	ASCL1	-1.82256	5.17197e-05
