# Supplementary material for: Endoxifen’s Molecular Mechanisms of Action Are Concentration Dependent and Different than That of Other Anti-Estrogens
Source: PLoS One. 2013 Jan 28;8(1):e54613. doi: 10.1371/journal.pone.0054613 (PMC3557294; doi:10.1371/journal.pone.0054613)
Supplement: Table S4 — Genes determined to be significantly regulated by 24 hour treatments with 100 nM concentrations of 4HT, endoxifen or ICI relative to vehicle controls. (XLS) [file pone.0054613.s007.xls]

## Sheet: Sheet1
Table S4. Genes determined to be significantly regulated by 24 hour treatments with 100 nM concentrations
of 4HT, endoxifen or ICI relative to vehicle controls.
Genes significantly regulated by 24 hour treatments of 100 nM 4HT
Probe_ID	SYMBOL	Fold_Change	PValue
ILMN_1682717	IER3	2.22922	1.64017e-09
ILMN_1728787	AGR3	2.00637	1.66719e-07
ILMN_1758613	RAPGEFL1	1.68078	8.51452e-07
ILMN_1671392	KCNF1	1.61936	2.41699e-05
ILMN_1721218	KRT13	1.61684	7.18209e-06
ILMN_2170625	LOC389286	1.5028	0.00447638
ILMN_1747227	ADORA1	1.50247	5.90148e-05
ILMN_1767446	RNF150	1.50245	0.00031685
ILMN_1748578	RAD21	1.50122	0.000298716
ILMN_1701514	TRAF3IP2	1.48132	0.000120413
ILMN_1720373	SLC7A5	1.4772	0.000267099
ILMN_2049303	DCI	1.46877	0.00320336
ILMN_1735347	MCEE	1.46039	0.000124809
ILMN_2364022	SLC16A3	1.45228	0.000197839
ILMN_2179717	C9orf61	1.44456	8.81432e-05
ILMN_1694742	RPS29	1.43394	0.000530244
ILMN_1802905	PIAS4	1.43374	0.000798022
ILMN_2050246	AGR3	1.43169	0.00100445
ILMN_1675844	WDR1	1.42429	0.00396016
ILMN_2042941	TMEM159	1.42187	0.0119546
ILMN_1720498	TMEM120B	1.41509	0.00239722
ILMN_1744635	PUNC	1.41062	0.000953131
ILMN_1717793	C19orf33	1.40962	0.000723669
ILMN_1687978	PHLDA1	1.40691	0.000198849
ILMN_1700042	TLN2	1.4057	0.00158514
ILMN_1716026	ARMCX6	1.4025	0.00106608
ILMN_1782377	LOC440354	-1.4	0.00124959
ILMN_2065745	RAMP3	-1.40801	0.000219871
ILMN_1654586	RASA3	-1.41163	0.000324836
ILMN_2155172	BXDC2	-1.42615	0.0008166
ILMN_2073289	MTSS1	-1.43725	0.000433322
ILMN_2203073	RNF151	-1.44853	0.0011975
ILMN_1729288	C1QTNF6	-1.45577	6.49343e-05
ILMN_2083946	TGFA	-1.46392	0.000106393
ILMN_1653055	SOX3	-1.57118	3.60658e-05
ILMN_1759910	SERPINA5	-1.57899	1.16291e-05
ILMN_1721170	GREB1	-1.58861	1.73454e-05
ILMN_1782412	IRX2	-1.67296	2.01669e-06
ILMN_1788874	SERPINA3	-1.67343	2.88914e-06
ILMN_1716843	ELOVL2	-1.70497	2.31947e-06
ILMN_1797776	PRSS23	-1.83244	1.92759e-06
Genes significantly regulated by 24 hour treatments of 100 nM END
Probe_ID	SYMBOL	Fold_Change	PValue
ILMN_1837428	HS.25318	1.70297	1.2778e-08
ILMN_2226304	ANKRD50	1.68068	2.21846e-08
ILMN_1728787	AGR3	1.6438	3.60436e-07
ILMN_2093674	GMFB	1.55643	8.14435e-07
ILMN_1777663	TOP2B	1.51579	1.74034e-06
ILMN_1766054	ABCA1	1.49567	2.6123e-06
ILMN_1717056	TXNRD1	1.49365	3.18034e-06
ILMN_1768870	CAPZA2	1.48414	3.52311e-06
ILMN_1702835	SH3BGRL	1.46963	6.15459e-06
ILMN_1770892	YY1	1.46424	5.19e-05
ILMN_1720996	SLC12A2	1.46093	1.1804e-05
ILMN_1789436	C1orf218	1.46023	1.95433e-05
ILMN_2055760	KIAA1715	1.44948	1.68521e-05
ILMN_1757106	RNF176	1.44156	0.000203799
ILMN_1886493	HS.535028	1.43726	2.00127e-05
ILMN_2050112	LOC388524	1.43561	1.82919e-05
ILMN_1706075	SF3B1	1.43301	3.07246e-05
ILMN_1708611	RDX	1.43109	1.81998e-05
ILMN_1765860	DOCK11	1.42994	7.0518e-05
ILMN_1703140	NEDD4	1.42877	2.32658e-05
ILMN_1694742	RPS29	1.42701	3.36787e-05
ILMN_1782609	STAG2	1.42451	6.55883e-05
ILMN_1765644	COMMD8	1.42207	3.44664e-05
ILMN_2169439	ITGAV	1.41348	5.79287e-05
ILMN_1717337	MARCH7	1.41066	6.10672e-05
ILMN_1652768	LOC440589	1.40898	0.000117218
ILMN_1736500	GNB2L1	1.40285	4.24299e-05
ILMN_2301722	PDE8B	1.40137	0.00011841
ILMN_1752927	KIAA1600	1.40126	4.50514e-05
ILMN_1693270	SUSD2	-1.40174	4.0343e-05
ILMN_1679025	LOC641848	-1.40234	3.94543e-05
ILMN_1741957	RABEPK	-1.40593	3.68244e-05
ILMN_1710000	PEX11G	-1.40781	3.41658e-05
ILMN_2370976	FER1L3	-1.41462	4.29343e-05
ILMN_1898124	HS.25892	-1.41477	2.44561e-05
ILMN_1685371	SUMF2	-1.41891	2.57391e-05
ILMN_2217661	SREBF2	-1.41948	5.00271e-05
ILMN_1677138	POLR2J3	-1.42104	2.16692e-05
ILMN_1685703	ACOX2	-1.42327	2.17487e-05
ILMN_2083946	TGFA	-1.42545	2.40698e-05
ILMN_1665736	LOC648024	-1.42677	2.01452e-05
ILMN_1761782	RAMP3	-1.43039	1.97377e-05
ILMN_2110908	MYC	-1.43057	1.62856e-05
ILMN_1763127	CCBP2	-1.43475	1.11238e-05
ILMN_1656382	BOLA2	-1.4394	1.21998e-05
ILMN_1716843	ELOVL2	-1.43965	1.1682e-05
ILMN_1692056	HS3ST3A1	-1.45089	6.68797e-06
ILMN_2071809	MGP	-1.45804	7.65925e-06
ILMN_2337263	PKIB	-1.46181	1.35159e-05
ILMN_1714952	ZNF703	-1.47191	4.61818e-06
ILMN_1742025	OLFM1	-1.47443	3.70487e-06
ILMN_1704675	IGSF1	-1.51663	3.10636e-06
ILMN_1789342	NDUFS2	-1.52302	3.22234e-06
ILMN_1749212	TMEM189-UB	-1.52442	1.30845e-06
ILMN_1682034	HEY2	-1.52754	5.48248e-07
ILMN_1811014	PGR	-1.55845	6.21576e-06
ILMN_1788874	SERPINA3	-1.58803	4.42276e-07
ILMN_1729288	C1QTNF6	-1.59541	7.90205e-08
ILMN_1710219	CALCR	-1.59552	5.97445e-07
ILMN_2065745	RAMP3	-1.61474	5.83184e-08
ILMN_1759910	SERPINA5	-1.65209	2.61941e-08
ILMN_1653055	SOX3	-1.70091	1.00348e-08
ILMN_1663787	KLK3	-1.70459	3.19111e-08
ILMN_1813131	LOC643431	-1.73735	2.3982e-08
ILMN_1691884	STC2	-1.77477	1.25089e-09
ILMN_1797776	PRSS23	-1.78003	4.01172e-09
ILMN_1721170	GREB1	-2.33165	2.79764e-14
Genes significantly regulated by 24 hour treatments of 100 nM ICI
Probe_ID	SYMBOL	Fold_Change	PValue
ILMN_1770085	BTG2	1.63204	5.33441e-08
ILMN_1746085	IGFBP3	1.62723	9.59366e-08
ILMN_1762561	PLA2G10	1.60542	3.18702e-07
ILMN_1744635	PUNC	1.58615	3.62328e-07
ILMN_1672807	CA5B	1.56669	7.50772e-07
ILMN_1795930	PTGER4	1.53243	9.19958e-07
ILMN_1688534	EIF2B5	1.51661	3.27438e-06
ILMN_1770505	BIK	1.51599	2.93931e-06
ILMN_1809467	VAMP5	1.51548	1.16299e-06
ILMN_1774901	GDPD3	1.50629	4.54718e-06
ILMN_1655637	UPK1A	1.50453	3.94282e-06
ILMN_1659990	HIG2	1.50088	3.56397e-06
ILMN_1766054	ABCA1	1.49473	3.45837e-06
ILMN_2400500	LASS2	1.49394	5.48891e-06
ILMN_1691930	CBX6	1.49318	3.24356e-06
ILMN_2329914	SPRY1	1.46989	6.0553e-06
ILMN_1771538	PSCA	1.46764	7.01281e-06
ILMN_1814106	MGC59937	1.46719	9.7442e-06
ILMN_1681679	TSPO	1.46018	2.02661e-05
ILMN_1892403	SNORD13	1.45127	0.000471309
ILMN_1709683	RASSF2	1.44983	1.28716e-05
ILMN_1770635	SOX2	1.448	2.04753e-05
ILMN_1718070	CASP9	1.44746	5.47993e-05
ILMN_1783682	C17orf82	1.44499	2.27716e-05
ILMN_1819608	HS.568928	1.43837	1.9873e-05
ILMN_1737157	GRAMD1A	1.43467	3.41087e-05
ILMN_2053829	CBLN3	1.43401	4.60286e-05
ILMN_1683498	LOC441034	1.43373	1.95806e-05
ILMN_1771824	WBSCR18	1.43194	0.000296688
ILMN_2050112	LOC388524	1.43173	2.3955e-05
ILMN_2106902	CHES1	1.43022	2.25557e-05
ILMN_2289844	SERHL	1.41733	4.63453e-05
ILMN_1678671	KLHL24	1.41653	8.04834e-05
ILMN_1756541	MXD4	1.40886	3.52489e-05
ILMN_1663080	LFNG	1.40823	5.00002e-05
ILMN_1760727	ANG	1.40436	5.3702e-05
ILMN_2371053	EFNA1	1.4035	6.65054e-05
ILMN_2154566	RPL10A	1.40264	6.25216e-05
ILMN_1680652	SELENBP1	1.40196	0.000104987
ILMN_1703123	AXUD1	1.40157	4.84473e-05
ILMN_1754114	FLJ20021	1.40137	4.18176e-05
ILMN_2215545	C3orf26	-1.40064	4.5795e-05
ILMN_1774336	POLE2	-1.40116	0.000168059
ILMN_1746393	TSEN2	-1.40131	0.000104806
ILMN_1679299	IGSF1	-1.40173	3.79852e-05
ILMN_2080611	PDSS1	-1.40327	6.1729e-05
ILMN_1682326	PCP4	-1.40706	7.28844e-05
ILMN_1799516	DNAJC9	-1.40882	4.47192e-05
ILMN_1663787	KLK3	-1.41124	0.000473877
ILMN_1756685	DEPDC6	-1.41199	3.25123e-05
ILMN_1773388	C13orf18	-1.41253	2.8837e-05
ILMN_1690695	PEX11A	-1.41261	5.58126e-05
ILMN_1729749	HERC5	-1.41596	9.76826e-05
ILMN_1687583	CAV1	-1.41766	5.8625e-05
ILMN_1735461	DDX21	-1.41939	3.16702e-05
ILMN_1687978	PHLDA1	-1.41992	3.10713e-05
ILMN_1770044	CHRNA5	-1.42074	3.64937e-05
ILMN_1677765	LRP8	-1.42086	4.72073e-05
ILMN_1773760	PAICS	-1.42109	2.13352e-05
ILMN_1732150	KIAA0101	-1.42907	5.15887e-05
ILMN_1798654	MCM6	-1.42913	2.28099e-05
ILMN_2404407	ABAT	-1.43352	6.67376e-05
ILMN_1655642	FANCI	-1.43566	2.30667e-05
ILMN_1783285	CTPS	-1.43572	4.70503e-05
ILMN_1678669	RRM2	-1.45931	8.25046e-06
ILMN_1766637	GLA	-1.46574	7.45818e-06
ILMN_1708341	PDZK1	-1.46758	1.40702e-05
ILMN_1651958	MGP	-1.47338	2.66067e-05
ILMN_1767523	IL17RB	-1.47996	1.05336e-05
ILMN_1662658	PUS1	-1.48164	4.76485e-06
ILMN_1659206	RARA	-1.48272	8.41441e-06
ILMN_1898124	HS.25892	-1.48991	2.84695e-06
ILMN_1711208	CELSR2	-1.49115	4.93714e-06
ILMN_2221564	LYAR	-1.49549	3.408e-06
ILMN_1798210	E2F7	-1.49951	2.8127e-06
ILMN_2355831	FHL2	-1.50026	4.9683e-06
ILMN_1795963	OKL38	-1.50251	2.23046e-06
ILMN_1731070	ORC6L	-1.50501	3.13353e-06
ILMN_1737205	MCM4	-1.50875	6.63213e-06
ILMN_1719599	SYTL4	-1.50896	3.88705e-06
ILMN_1779353	PUS7	-1.51181	2.1904e-06
ILMN_1715169	HLA-DRB1	-1.51521	1.22796e-06
ILMN_1666553	SLC25A19	-1.52055	1.92284e-06
ILMN_1810289	FER1L3	-1.52186	1.16765e-06
ILMN_1665865	IGFBP4	-1.5262	2.68247e-06
ILMN_1695924	KLK11	-1.53565	7.69726e-07
ILMN_1685703	ACOX2	-1.53968	9.04783e-07
ILMN_1752639	SLC25A24	-1.54492	2.38429e-06
ILMN_2073289	MTSS1	-1.54507	6.82421e-07
ILMN_1865441	HS.132305	-1.54617	7.90049e-07
ILMN_1742073	ADCY1	-1.56783	4.75916e-07
ILMN_1810423	RPP40	-1.56787	3.30537e-07
ILMN_2413898	MCM10	-1.57	4.43425e-07
ILMN_1735045	A4GALT	-1.58199	2.69283e-07
ILMN_1826165	HS.159264	-1.58773	1.47179e-06
ILMN_1785570	SUSD3	-1.60591	1.45243e-07
ILMN_1682165	NT5C2	-1.60838	1.06527e-07
ILMN_1742025	OLFM1	-1.60879	8.20112e-08
ILMN_1706813	SLC6A14	-1.60964	3.20385e-07
ILMN_2370976	FER1L3	-1.61478	2.46661e-07
ILMN_2110908	MYC	-1.61893	1.32974e-07
ILMN_1728787	AGR3	-1.65942	3.78668e-07
ILMN_1747020	SGK3	-1.66014	5.84977e-08
ILMN_2365465	XBP1	-1.66827	1.75812e-08
ILMN_1680618	MYC	-1.66941	2.37718e-08
ILMN_1729288	C1QTNF6	-1.67047	2.73822e-08
ILMN_1761762	C6orf141	-1.73528	8.63241e-09
ILMN_2071809	MGP	-1.74698	3.01613e-09
ILMN_1704675	IGSF1	-1.77711	2.14748e-09
ILMN_1809433	XBP1	-1.78735	1.11214e-09
ILMN_1653055	SOX3	-1.78929	2.86266e-09
ILMN_1714383	TPD52L1	-1.79434	1.17191e-09
ILMN_2337923	TPD52L1	-1.81212	1.08849e-09
ILMN_1737184	CDCA7	-1.84249	5.75926e-10
ILMN_1809639	TMEM26	-1.84322	2.89708e-10
ILMN_2120555	ADCY1	-1.85379	1.85983e-10
ILMN_1791280	HSPB8	-1.86917	4.0296e-10
ILMN_1701653	ASCL1	-1.875	1.49801e-10
ILMN_1758164	STC1	-1.8871	8.66783e-10
ILMN_1803429	CD44	-1.89531	1.25214e-10
ILMN_1768958	RASGRP1	-1.89786	2.94486e-09
ILMN_1898518	HS.388347	-1.90057	1.03958e-10
ILMN_2337263	PKIB	-1.9156	4.02177e-10
ILMN_1669523	FOS	-1.9246	5.46128e-11
ILMN_1692056	HS3ST3A1	-1.92684	5.57073e-11
ILMN_2199439	CA2	-1.93445	8.49992e-11
ILMN_1788874	SERPINA3	-1.95316	1.99242e-11
ILMN_1721170	GREB1	-1.96273	7.45882e-11
ILMN_1725678	GFRA1	-1.96924	2.7595e-11
ILMN_1746359	RERG	-2.01812	9.52567e-12
ILMN_2334359	GFRA1	-2.03428	3.76598e-12
ILMN_1660691	RAB31	-2.07039	4.58915e-12
ILMN_1716843	ELOVL2	-2.08806	1.35453e-11
ILMN_1662795	CA2	-2.11039	1.68857e-12
ILMN_1811014	PGR	-2.1537	6.48037e-11
ILMN_1711894	MYB	-2.17046	1.95583e-12
ILMN_1720998	CA12	-2.1854	2.46904e-13
ILMN_1797776	PRSS23	-2.23619	1.45028e-12
ILMN_1761782	RAMP3	-2.29156	4.03342e-14
ILMN_1759910	SERPINA5	-2.41764	5.03855e-15
ILMN_2065745	RAMP3	-2.77808	4.19268e-17
ILMN_1682034	HEY2	-3.01937	3.27971e-18
ILMN_1691884	STC2	-3.3055	4.48158e-19
ILMN_1710219	CALCR	-3.88293	3.42499e-20
