# Supplementary material for: Endoxifen’s Molecular Mechanisms of Action Are Concentration Dependent and Different than That of Other Anti-Estrogens
Source: PLoS One. 2013 Jan 28;8(1):e54613. doi: 10.1371/journal.pone.0054613 (PMC3557294; doi:10.1371/journal.pone.0054613)
Supplement: Table S5 — Genes determined to be significantly regulated by the addition of various endoxifen concentrations relative to cells treated with estrogen (10 nM), tamoxifen (300 nM), NDT (700 nM) and 4HT (7 nM) alone. (XLS) [file pone.0054613.s008.xls]

## Sheet: Sheet1
Table S5. Genes determined to be significantly regulated by the addition of various endoxifen concentrations
relative to cells treated with estrogen (10 nM), tamoxifen (300 nM), NDT (700 nM) and 4HT (7 nM) alone.
Genes significantly regulated by 24 hour treatments of 10 nM estrogen +
300 nM TAM + 700 nM NDT + 7 nM 4HT + 20 nM endoxifen
Probe_ID	SYMBOL	Fold_Change	PValue
ILMN_131812	HS.579631	2.30447	0.00697192
ILMN_107396	HS.543887	2.2194	2.29467e-05
ILMN_16697	PAFAH1B3	1.9191	5.13104e-06
ILMN_28283	EPR1	1.85902	0.00023974
ILMN_24704	SAFB	1.7976	1.1689e-05
ILMN_26863	NUDCD3	1.74789	1.37203e-05
ILMN_12587	HTRA2	1.69051	7.25506e-05
ILMN_35948	LOC650909	1.68563	0.00035846
ILMN_29523	TSKU	1.661	7.69378e-06
ILMN_29770	F11R	1.64535	0.000168181
ILMN_17796	KRT13	1.63907	3.72075e-05
ILMN_21258	CDC2L2	1.63889	2.85217e-05
ILMN_1930	MRTO4	1.63871	6.42665e-05
ILMN_3039	KHSRP	1.63523	0.000345826
ILMN_23002	ANKRD39	1.63459	2.99963e-05
ILMN_21579	USF1	1.60622	0.000188854
ILMN_28843	CYBASC3	1.59688	0.00049336
ILMN_2469	MICB	1.59641	0.000231306
ILMN_28386	CELSR1	1.59611	0.000144036
ILMN_181250	C1ORF210	1.59065	8.76886e-05
ILMN_24145	C11ORF48	1.58866	0.000960868
ILMN_16015	GNL3L	1.58267	6.48001e-05
ILMN_19261	SLC39A4	1.57765	2.10208e-05
ILMN_10078	RP11-529I1	1.57334	5.45397e-05
ILMN_24941	HSF1	1.5716	0.000132863
ILMN_2271	RPL13	1.56906	8.40912e-05
ILMN_172986	PKMYT1	1.56754	0.000165664
ILMN_21987	BCYRN1	1.56161	0.00419718
ILMN_166612	TMEM120B	1.56114	0.000274448
ILMN_1986	MCM7	1.55837	0.000889426
ILMN_138564	DPM2	1.55697	2.56138e-05
ILMN_8602	CTSH	1.55689	0.00101552
ILMN_28002	ID1	1.55304	0.000262363
ILMN_13174	RAMP3	1.55268	0.000120565
ILMN_14418	KLHL21	1.55042	0.000126777
ILMN_33652	LOC642033	1.55004	1.7136e-05
ILMN_9309	IGFBP4	1.54805	3.65593e-05
ILMN_45943	LOC644739	1.54561	0.00211458
ILMN_5044	C16ORF79	1.53745	7.6124e-05
ILMN_37257	ATP6V0B	1.53695	0.000558754
ILMN_28761	STIP1	1.53428	0.000131875
ILMN_14587	SNAPC2	1.53375	0.000115769
ILMN_20484	RNASEH2A	1.52949	0.000236282
ILMN_12794	VRK3	1.52874	9.6742e-05
ILMN_25727	LOC198437	1.52776	7.13638e-05
ILMN_10987	MICA	1.52635	0.000229698
ILMN_139372	RPL36	1.5259	5.90316e-05
ILMN_2445	SRM	1.52371	0.00011375
ILMN_114780	HS.561307	1.52369	0.00969387
ILMN_5723	MRPS34	1.52364	0.000250795
ILMN_10204	SCNM1	1.51842	8.48045e-05
ILMN_23892	ASCL1	1.51529	0.00027189
ILMN_29994	NUTF2	1.51501	5.18259e-05
ILMN_17527	LOC389541	1.51386	0.000160139
ILMN_13478	TRAF3IP2	1.51384	0.000597804
ILMN_28639	FXYD3	1.51093	0.000135317
ILMN_1793	CAD	1.50994	0.000195569
ILMN_172747	CARS	1.50783	0.000298891
ILMN_11322	CDK9	1.50691	0.000178996
ILMN_3298	PVRL2	1.50676	0.000147276
ILMN_15626	SHB	1.50619	3.68351e-05
ILMN_27676	SLC39A3	1.50385	0.00077948
ILMN_139112	PCBD1	1.50228	4.73366e-05
ILMN_8569	TSEN54	1.50226	0.000141128
ILMN_4446	ACOT7	1.50138	9.41121e-05
ILMN_6009	NBEA	-1.5	0.000430105
ILMN_36869	LOC730432	-1.50017	0.000226557
ILMN_11665	CRBN	-1.50029	0.000642798
ILMN_20725	LTV1	-1.50047	0.00050095
ILMN_138662	EFEMP1	-1.50057	6.92113e-05
ILMN_25282	C14ORF135	-1.50061	0.00194735
ILMN_9193	STAM2	-1.50072	8.94574e-05
ILMN_22757	HMG1L1	-1.50095	0.0218753
ILMN_163591	LOC440145	-1.50095	0.000131773
ILMN_4798	ZNF189	-1.50101	0.000447056
ILMN_28842	IPO7	-1.50191	0.000323922
ILMN_20252	TOPORS	-1.50196	0.000665156
ILMN_33043	LOC648210	-1.50237	0.000235824
ILMN_86926	HS.348514	-1.50249	0.00116057
ILMN_20584	CDC7	-1.50265	0.000363469
ILMN_29649	SFRS3	-1.50301	0.000300214
ILMN_19143	ACSL3	-1.50307	0.000236778
ILMN_18474	CAPN7	-1.50313	0.00170157
ILMN_418	TCP1	-1.50317	0.00308565
ILMN_138519	METTL7A	-1.5036	0.00283912
ILMN_13849	TXNDC1	-1.50371	0.000135861
ILMN_7680	FKBP3	-1.50381	0.00582249
ILMN_17385	PRKCI	-1.50402	0.000998921
ILMN_139391	PRPF4B	-1.50403	0.000223816
ILMN_30179	KIAA1715	-1.50428	0.000173984
ILMN_7070	MORC3	-1.50453	4.71589e-05
ILMN_29954	CCDC99	-1.5046	0.00157256
ILMN_17545	NUP35	-1.50498	0.000166617
ILMN_137344	INTS6	-1.50499	0.00158345
ILMN_2292	C14ORF100	-1.50558	0.000842214
ILMN_28483	CKAP2L	-1.50583	0.000846395
ILMN_20095	SYTL2	-1.50587	4.269e-05
ILMN_20389	SLC30A7	-1.50605	0.000367726
ILMN_22164	EIF1AX	-1.50606	0.000332732
ILMN_15705	FAM119A	-1.50661	0.000266716
ILMN_10323	RSBN1L	-1.50733	0.000257716
ILMN_14576	YTHDC1	-1.50782	0.000382866
ILMN_1690	CEP63	-1.5083	0.000530084
ILMN_28393	MED23	-1.50898	0.000185795
ILMN_16289	CAST	-1.50954	0.016951
ILMN_17545	NUP35	-1.50969	0.00112557
ILMN_1369	C21ORF24	-1.51009	0.000980634
ILMN_18687	RBM25	-1.51015	0.000770582
ILMN_570	CEP152	-1.51048	3.92838e-05
ILMN_13301	HCFC2	-1.51085	0.000291259
ILMN_24748	DC2	-1.51112	0.00497027
ILMN_29719	OMA1	-1.5114	0.000757173
ILMN_14090	IQGAP1	-1.51156	0.00115525
ILMN_19171	HMGCLL1	-1.51164	0.00032113
ILMN_10640	LOC492311	-1.51179	6.5394e-05
ILMN_3656	HELLS	-1.51185	0.000335467
ILMN_26201	LYCAT	-1.51217	0.000115725
ILMN_41281	EEF1B2	-1.51312	0.0347739
ILMN_8037	SYAP1	-1.51321	0.00303826
ILMN_27178	IREB2	-1.51396	0.000484494
ILMN_13918	PPM1A	-1.51396	0.000455731
ILMN_4413	CD46	-1.51396	0.000922469
ILMN_13059	SF3B1	-1.51407	8.04936e-05
ILMN_31988	LOC654194	-1.51455	0.000145677
ILMN_5477	HERC4	-1.51474	0.000142787
ILMN_36542	ZNF571	-1.51491	7.24638e-05
ILMN_11672	EPRS	-1.51515	0.000257659
ILMN_12101	HNRNPH2	-1.51586	0.00485199
ILMN_18417	PMS1	-1.51647	5.65133e-05
ILMN_14675	PLOD2	-1.51648	0.000110058
ILMN_168713	SP4	-1.51656	0.00378284
ILMN_17726	YIPF5	-1.51659	0.00195756
ILMN_5556	HCG2P7	-1.51672	0.00232377
ILMN_16808	NUF2	-1.51704	0.00053048
ILMN_10827	LEP	-1.5171	0.00234581
ILMN_12348	ABAT	-1.51729	0.0281981
ILMN_4627	KYNU	-1.51739	0.000123898
ILMN_2515	SPATA7	-1.51859	0.000206422
ILMN_6725	RWDD4A	-1.51898	0.000183948
ILMN_1121	MGC12965	-1.51903	0.000618448
ILMN_170157	NUP54	-1.51906	0.000532016
ILMN_25010	UBL3	-1.51941	0.000327734
ILMN_13269	CCNC	-1.51972	0.000321787
ILMN_12568	FLRT3	-1.5203	0.000287641
ILMN_1256	DHX15	-1.52078	0.000107125
ILMN_17946	USP9X	-1.52095	0.000564103
ILMN_14675	PLOD2	-1.521	0.00114877
ILMN_112210	HS.555181	-1.52115	0.000533038
ILMN_7282	CTHRC1	-1.52125	0.00172405
ILMN_3801	DUSP11	-1.52125	0.0217606
ILMN_22392	C10ORF137	-1.5218	0.000600999
ILMN_24143	C4ORF16	-1.52263	5.06487e-05
ILMN_30980	LOC643389	-1.5227	0.0033036
ILMN_163259	ARID2	-1.52279	0.00250348
ILMN_12276	COMMD10	-1.52327	0.000322645
ILMN_12970	ZNF549	-1.52342	0.000128831
ILMN_16936	SLTM	-1.52344	0.000610235
ILMN_22190	MLF1	-1.52345	0.000196303
ILMN_1019	ASF1A	-1.52361	0.000759329
ILMN_16700	MLF1IP	-1.52364	0.000118861
ILMN_18082	LACTB2	-1.52394	0.000131654
ILMN_16203	TP53INP1	-1.5244	0.000685982
ILMN_137664	GGPS1	-1.5244	0.00030455
ILMN_22049	MYST4	-1.52451	5.70785e-05
ILMN_1031	C14ORF11	-1.52528	0.00278584
ILMN_10548	ALG5	-1.52651	4.65627e-05
ILMN_26241	RASA1	-1.52657	0.000843895
ILMN_36846	LOC651919	-1.52659	0.0124511
ILMN_14641	TC2N	-1.5266	0.00421445
ILMN_22112	KLHL28	-1.52662	0.000126717
ILMN_1948	INTS2	-1.52695	0.00038244
ILMN_7040	SEC62	-1.52742	6.24081e-05
ILMN_2444	KIAA1370	-1.52757	0.000636541
ILMN_1346	DCLRE1A	-1.52775	0.00121022
ILMN_19560	ARHGAP12	-1.52775	0.000233979
ILMN_27590	CTR9	-1.52806	0.000312493
ILMN_19179	RBBP6	-1.52824	0.00639693
ILMN_29634	HNRPA2B1	-1.52845	0.00029458
ILMN_19868	BTBD1	-1.52893	0.000138843
ILMN_163511	SLC39A8	-1.52971	5.68421e-05
ILMN_21650	CCT6A	-1.52997	0.000299295
ILMN_7659	CALM2	-1.53039	5.97145e-05
ILMN_28113	FAM45A	-1.53052	5.45789e-05
ILMN_180063	TOR1AIP1	-1.53056	0.000269624
ILMN_22547	NARG1L	-1.53075	0.000438117
ILMN_5037	C5ORF28	-1.53089	0.00084346
ILMN_29887	ZNF383	-1.53108	0.000171592
ILMN_2285	MBIP	-1.53111	4.00694e-05
ILMN_26894	SLC35A5	-1.53132	0.000572006
ILMN_5405	NAP1L1	-1.53197	7.06454e-05
ILMN_164387	TANK	-1.5321	0.0140465
ILMN_6119	CTDSPL2	-1.53251	3.13569e-05
ILMN_4382	GNA13	-1.53254	4.80774e-05
ILMN_2770	SC4MOL	-1.53347	4.34073e-05
ILMN_20578	RNASEH2B	-1.53371	0.0131642
ILMN_11667	CCNC	-1.53434	3.70817e-05
ILMN_5347	NOL11	-1.53505	0.00017599
ILMN_26351	RPL7	-1.5351	0.00415224
ILMN_11334	ATM	-1.53572	3.58895e-05
ILMN_20918	SLTM	-1.53597	0.00264588
ILMN_38817	LOC643882	-1.53602	0.000451069
ILMN_24727	TRIM23	-1.53619	8.44426e-05
ILMN_6121	F11R	-1.53645	0.0321883
ILMN_27304	RAB22A	-1.53661	7.64118e-05
ILMN_18093	CPNE3	-1.53693	0.000155579
ILMN_28066	TRAPPC6B	-1.537	0.000405046
ILMN_28154	C5	-1.5371	0.000345437
ILMN_164643	TRAPPC6B	-1.53763	0.00059512
ILMN_136990	FLJ40722	-1.53763	0.00199229
ILMN_25542	ATP1B1	-1.53795	2.46005e-05
ILMN_12734	U2AF1	-1.53796	0.0417527
ILMN_22327	MCART1	-1.53825	0.00080895
ILMN_26259	ZMYM4	-1.54	0.00015004
ILMN_139078	DDX3X	-1.5401	0.000403062
ILMN_8810	EPS15	-1.54069	0.00253768
ILMN_1157	HSPH1	-1.54078	0.000202307
ILMN_137268	C9ORF102	-1.54203	0.00463331
ILMN_4251	NEDD1	-1.54232	0.000634738
ILMN_7988	SUZ12	-1.54269	0.000805202
ILMN_30796	LOC644250	-1.5427	0.00614194
ILMN_169269	BMPR2	-1.54309	0.000399189
ILMN_39099	LOC653115	-1.54331	0.00510168
ILMN_16341	AFTPH	-1.54332	0.000164461
ILMN_14683	CCNL1	-1.54343	0.0077957
ILMN_18925	PRKAR1A	-1.54368	8.84744e-05
ILMN_3125	ALG13	-1.54386	0.0202939
ILMN_3467	UBLCP1	-1.54407	0.000338545
ILMN_11713	RMI1	-1.54411	0.00366374
ILMN_170659	KIAA1279	-1.54414	0.00955539
ILMN_164455	GRB14	-1.54454	0.000389125
ILMN_29165	CCDC100	-1.54457	0.00131623
ILMN_138879	FANCI	-1.54481	0.00184662
ILMN_2823	GARNL1	-1.54613	2.22951e-05
ILMN_14773	PGM3	-1.54688	0.000630232
ILMN_14608	ZNF254	-1.54699	9.95949e-05
ILMN_23378	NKTR	-1.54721	0.000831129
ILMN_416	ACSL3	-1.5475	8.25366e-05
ILMN_30145	FUSIP1	-1.54815	0.000992216
ILMN_1680	MAPK9	-1.54883	0.0151742
ILMN_90355	HS.413494	-1.54956	5.37054e-05
ILMN_169430	RAPH1	-1.5497	0.0111289
ILMN_5489	SLC16A14	-1.54985	0.00416676
ILMN_23274	SSR1	-1.5501	0.000105992
ILMN_16347	SH3BGRL	-1.5501	0.000362078
ILMN_3264	ZNF429	-1.55015	3.37023e-05
ILMN_13483	MYO1B	-1.55061	8.15783e-05
ILMN_21504	TMEM67	-1.55093	0.000221582
ILMN_16670	GPR1	-1.55095	0.00120855
ILMN_14998	TSN	-1.55095	0.00343739
ILMN_17679	TM9SF3	-1.551	0.000231083
ILMN_20687	SLTM	-1.55135	0.000207027
ILMN_10494	ANXA2P1	-1.55156	0.0466003
ILMN_990	ZNF451	-1.55202	0.000307753
ILMN_483	TAF9	-1.55268	0.0232015
ILMN_4319	TROVE2	-1.55283	0.000321537
ILMN_14354	DNAJB9	-1.55288	0.000852995
ILMN_3906	UGDH	-1.553	0.000282422
ILMN_8265	SYNJ1	-1.55316	0.000349753
ILMN_12137	DNM1L	-1.55417	5.53876e-05
ILMN_180853	HSZFP36	-1.55426	0.00104315
ILMN_10145	SLC35A3	-1.55427	0.000179851
ILMN_173593	ATXN1	-1.5546	0.00162889
ILMN_11010	SNX7	-1.5547	8.04271e-05
ILMN_6649	ZNF654	-1.55505	0.000112733
ILMN_8610	MTDH	-1.55518	0.000774539
ILMN_8806	CENTB2	-1.55574	0.00511237
ILMN_11503	CDC2	-1.55701	0.000396448
ILMN_2713	KIDINS220	-1.55714	0.0013972
ILMN_14592	UBE1DC1	-1.55751	0.000185752
ILMN_163030	CAST	-1.5579	0.00186279
ILMN_25582	DEPDC1	-1.55807	0.000164418
ILMN_46634	LOC647691	-1.55829	0.00437569
ILMN_168179	LANCL1	-1.5585	9.23608e-05
ILMN_5686	MKL2	-1.55941	0.000327696
ILMN_7926	ZNF700	-1.55942	0.000208598
ILMN_657	C4ORF18	-1.56059	0.000157166
ILMN_102737	HS.535028	-1.5611	0.00177783
ILMN_76403	HS.127310	-1.56115	3.11626e-05
ILMN_4373	FBXO38	-1.56123	0.0153467
ILMN_24767	HIBCH	-1.5613	2.6058e-05
ILMN_18891	MBD4	-1.56137	0.000591332
ILMN_22150	HSPA4L	-1.56138	0.00017535
ILMN_1120	CCBL2	-1.56159	0.000404678
ILMN_11529	ITGB1	-1.56181	0.000111996
ILMN_9331	TSNAX	-1.56252	2.34476e-05
ILMN_9833	ZNF684	-1.5637	0.000424354
ILMN_23946	SLMAP	-1.56372	4.32946e-05
ILMN_3604	TRAM1	-1.56386	0.000481258
ILMN_4741	KIAA1598	-1.56464	9.5442e-05
ILMN_12438	UFM1	-1.56473	5.57009e-05
ILMN_22593	C1ORF63	-1.56493	0.000217183
ILMN_165399	GPBP1L1	-1.56495	0.00578837
ILMN_169362	LARP7	-1.56511	0.00127308
ILMN_14248	FAM49B	-1.56514	0.0117694
ILMN_5923	PIK3R1	-1.56529	0.00103139
ILMN_27563	HSP90B1	-1.56552	0.0032694
ILMN_11409	ZHX1	-1.56561	2.55733e-05
ILMN_4627	KYNU	-1.56606	6.41336e-05
ILMN_15411	KRIT1	-1.56622	0.000513073
ILMN_168245	NT5DC1	-1.56633	0.0010939
ILMN_22379	BMI1	-1.56646	0.000294982
ILMN_16994	TRNT1	-1.56667	0.000637023
ILMN_12438	UFM1	-1.56675	0.000307685
ILMN_181434	HIAT1	-1.56684	0.0319429
ILMN_12623	SHOC2	-1.56702	2.70064e-05
ILMN_20139	UBE2V2	-1.56923	2.56448e-05
ILMN_543	ATMIN	-1.56936	0.000309718
ILMN_27161	39702	-1.56944	0.000558862
ILMN_15867	FTHL2	-1.56991	0.0361178
ILMN_6163	NIPBL	-1.57013	0.00213402
ILMN_138610	BZW1	-1.57037	0.000663423
ILMN_29403	PPM1B	-1.57044	0.00256004
ILMN_1173	AGL	-1.57119	0.000120341
ILMN_30248	CRYZ	-1.5712	0.00067222
ILMN_19458	FLJ11184	-1.5714	0.00495238
ILMN_12052	CAPZA2	-1.57199	1.86986e-05
ILMN_18684	ARL6IP2	-1.57205	0.000324376
ILMN_28255	SMARCA5	-1.57205	0.000787625
ILMN_1913	NCOA2	-1.57241	0.00014803
ILMN_139216	TCEA1	-1.57291	0.000261641
ILMN_8631	TRAF5	-1.57307	2.62165e-05
ILMN_26922	PDCD10	-1.57383	5.65838e-05
ILMN_37323	HSPCAL3	-1.57466	0.00015481
ILMN_12636	SBNO1	-1.57492	4.0026e-05
ILMN_3289	LPP	-1.57512	0.000381243
ILMN_9582	PPP1R15B	-1.57525	0.0247536
ILMN_25419	FAM102B	-1.57544	4.4875e-05
ILMN_20588	RAP1B	-1.57558	0.000802335
ILMN_176269	LOC441743	-1.57571	0.0128546
ILMN_173489	VAV3	-1.57686	0.00311642
ILMN_168262	ZC3H15	-1.57796	0.00016767
ILMN_22387	MTERF	-1.57796	0.000618464
ILMN_12272	MRPL47	-1.5782	0.00442336
ILMN_170911	APPBP2	-1.57841	0.000124434
ILMN_171260	PAPSS1	-1.57859	0.0388558
ILMN_16859	CHORDC1	-1.57891	2.31225e-05
ILMN_34488	LOC440704	-1.57957	0.000740647
ILMN_31696	LOC648659	-1.57991	0.00817771
ILMN_23321	EXOC1	-1.58031	8.25489e-05
ILMN_556	PTBP2	-1.58049	8.20665e-05
ILMN_180591	KIAA1751	-1.58092	0.000217727
ILMN_13608	SMC2	-1.58098	4.35618e-05
ILMN_13830	VPS36	-1.58134	0.000216949
ILMN_24020	C14ORF45	-1.58141	0.00140652
ILMN_1189	PRPF38B	-1.58277	0.000111294
ILMN_24637	C8ORF53	-1.5828	0.00452036
ILMN_8828	YPEL5	-1.58289	0.000313272
ILMN_4998	FBXL3	-1.58297	0.000458546
ILMN_7926	ZNF700	-1.58385	5.10916e-05
ILMN_22932	TMEM123	-1.58404	5.52321e-05
ILMN_30087	ZC3H11A	-1.58448	5.59328e-05
ILMN_14535	SDCBP	-1.58463	0.00105893
ILMN_2096	PHF14	-1.58478	4.34427e-05
ILMN_20026	BAZ2B	-1.58494	0.000159288
ILMN_16506	UBA6	-1.58494	0.000501212
ILMN_11792	ACTR3	-1.58531	0.0218022
ILMN_17119	WSB2	-1.58556	0.00385273
ILMN_14316	HDGFRP3	-1.58571	0.000770786
ILMN_1124	C5ORF33	-1.58596	0.000362072
ILMN_8575	EHBP1	-1.58647	2.02327e-05
ILMN_5583	RECQL	-1.58651	4.11234e-05
ILMN_2058	C1ORF218	-1.58654	0.000224279
ILMN_12035	PKN2	-1.58681	0.000322255
ILMN_36919	LOC346950	-1.58694	0.0280647
ILMN_9279	CTNNAL1	-1.5875	1.37601e-05
ILMN_31681	LOC441377	-1.58799	0.0245276
ILMN_16452	PSMA3	-1.58806	4.41304e-05
ILMN_29814	SCOC	-1.58891	0.000129515
ILMN_179221	TROVE2	-1.58914	0.000390357
ILMN_13589	ZNF23	-1.58919	0.000489631
ILMN_85194	HS.294603	-1.58928	9.55546e-05
ILMN_1429	TFPI	-1.58953	2.58187e-05
ILMN_171435	PLDN	-1.59045	0.000466457
ILMN_177310	ZC3H7A	-1.59061	0.0015067
ILMN_21848	ARID4A	-1.59095	0.000304252
ILMN_6036	RAPGEF6	-1.59096	0.000684279
ILMN_20468	IFT74	-1.59125	0.000264479
ILMN_9076	SMG1	-1.59129	0.000341311
ILMN_15362	ANKRD32	-1.59206	5.01645e-05
ILMN_15440	PI4K2B	-1.59274	0.000178381
ILMN_35256	LOC284988	-1.5931	0.00172009
ILMN_4755	TOP1P2	-1.59357	0.0113197
ILMN_17793	RSRC2	-1.59391	0.000176652
ILMN_11090	ZNF559	-1.59428	1.28911e-05
ILMN_179221	TROVE2	-1.59445	0.000944633
ILMN_5562	BUB3	-1.59537	0.000540821
ILMN_1630	NBN	-1.59553	5.26629e-05
ILMN_28236	TMEM30A	-1.59597	0.00131071
ILMN_174095	CHD6	-1.59641	0.000408843
ILMN_21933	C12ORF30	-1.59667	0.0011383
ILMN_165660	FBXO30	-1.59722	0.000489525
ILMN_4416	TMED10	-1.59741	1.41249e-05
ILMN_11409	ZHX1	-1.5975	6.48761e-05
ILMN_9182	TRNT1	-1.59778	0.000544196
ILMN_167378	EXOC8	-1.59863	0.000419061
ILMN_24074	HAT1	-1.59904	0.00292099
ILMN_9279	CTNNAL1	-1.59905	3.53023e-05
ILMN_4738	ITGB1	-1.59916	0.00014654
ILMN_15415	DDX21	-1.59929	0.000235927
ILMN_8958	TPM1	-1.59993	0.000127479
ILMN_15276	LOC90586	-1.59999	0.00242144
ILMN_33777	FRYL	-1.60014	0.000203297
ILMN_2173	ZNF277	-1.60016	4.72332e-05
ILMN_8036	EFHA1	-1.60075	3.29222e-05
ILMN_45269	LOC645968	-1.60108	0.00991298
ILMN_9417	CCNG1	-1.60139	2.79017e-05
ILMN_17834	TFPI	-1.60145	2.88133e-05
ILMN_18297	CD55	-1.60176	7.10663e-05
ILMN_23077	MIER1	-1.60182	7.18983e-05
ILMN_14173	SENP6	-1.60187	4.75644e-05
ILMN_20638	KIAA1012	-1.60217	3.96079e-05
ILMN_40930	LOC648210	-1.60368	0.000118936
ILMN_14972	CWF19L2	-1.60403	2.10424e-05
ILMN_28238	EED	-1.60481	0.000545445
ILMN_16447	FTHL12	-1.6049	0.00283794
ILMN_22029	GNAI3	-1.60494	0.000307469
ILMN_5318	HSD17B7	-1.60515	2.79415e-05
ILMN_8744	C5ORF41	-1.60589	0.000160801
ILMN_21794	ACTR6	-1.6059	0.000251246
ILMN_23384	VPS26A	-1.60599	4.9073e-05
ILMN_166667	SEC24A	-1.60698	0.000555698
ILMN_18132	FKBP14	-1.60724	8.26869e-05
ILMN_39162	LRRC58	-1.60729	0.0016873
ILMN_86595	HS.334831	-1.60776	6.42537e-05
ILMN_17561	GPR126	-1.60792	0.00043725
ILMN_10490	SERINC3	-1.60794	0.010281
ILMN_16110	PLEKHA1	-1.60802	0.000337613
ILMN_25527	TBC1D9	-1.60807	0.000325663
ILMN_477	LOC137107	-1.60844	0.0152576
ILMN_27142	CHD1	-1.60865	0.000365978
ILMN_179972	C5ORF34	-1.60959	0.000658188
ILMN_15877	TCEA1	-1.6108	0.000134042
ILMN_13368	AKAP11	-1.61089	4.36591e-05
ILMN_10373	MBNL1	-1.61096	0.00159823
ILMN_35411	LOC220433	-1.61102	0.0166025
ILMN_15549	RBM34	-1.61191	6.18434e-05
ILMN_33924	LOC653226	-1.61204	4.72593e-05
ILMN_26193	NUSAP1	-1.61261	1.28324e-05
ILMN_9008	MSH2	-1.61286	0.00103819
ILMN_14093	SYT1	-1.61396	3.13368e-05
ILMN_27038	MST4	-1.61459	0.000436245
ILMN_167637	DMC1	-1.6153	7.28033e-05
ILMN_175665	CDKN1B	-1.61538	0.00492116
ILMN_24644	ZUFSP	-1.61556	6.76149e-05
ILMN_11683	FRG1	-1.61561	9.50871e-05
ILMN_4385	FAM73A	-1.61613	0.00168585
ILMN_183743	PTPLB	-1.61649	4.23793e-05
ILMN_11905	DHX36	-1.61661	7.05785e-05
ILMN_12020	DR1	-1.61683	7.40537e-05
ILMN_5541	CPD	-1.61727	2.1344e-05
ILMN_24595	PPIG	-1.61772	3.55296e-05
ILMN_137601	SMN1	-1.61777	0.00453017
ILMN_33641	PRPF40A	-1.61821	0.000202818
ILMN_11170	PHACTR2	-1.61842	0.000169612
ILMN_16938	ERCC6L	-1.61844	1.17543e-05
ILMN_16147	ZDHHC21	-1.61855	0.000153227
ILMN_9216	VPS54	-1.61931	5.40881e-05
ILMN_10246	MAP4K5	-1.62076	0.000101722
ILMN_16717	TAF2	-1.62087	8.34262e-05
ILMN_15897	ZNF701	-1.62225	1.38274e-05
ILMN_17896	LSM5	-1.62255	0.0488523
ILMN_29622	USP16	-1.62309	5.88626e-05
ILMN_22604	KIAA1826	-1.62318	2.37172e-05
ILMN_171723	SMC2	-1.62387	8.49517e-05
ILMN_19862	EIF3M	-1.62436	0.00857823
ILMN_15753	SLC25A24	-1.6245	0.000118027
ILMN_18056	RABEP1	-1.62485	1.27921e-05
ILMN_14202	DYNC2LI1	-1.62508	9.32265e-06
ILMN_171812	RIF1	-1.62523	6.60012e-05
ILMN_24124	VRK1	-1.62544	5.67487e-05
ILMN_8503	KIF11	-1.62553	9.05192e-05
ILMN_24793	CDC2	-1.62613	0.000143509
ILMN_21592	PPP2CB	-1.62636	0.014672
ILMN_13116	THUMPD1	-1.62763	0.000694357
ILMN_16866	DDX46	-1.62989	0.000587816
ILMN_16725	DEPDC1B	-1.62994	0.00155822
ILMN_10733	MBNL1	-1.63045	0.000233327
ILMN_5163	FBXO3	-1.63056	0.000406109
ILMN_28869	SOCS4	-1.6308	0.000215094
ILMN_76886	HS.130036	-1.63129	0.000134601
ILMN_8594	GEN1	-1.63146	3.49166e-05
ILMN_18985	FAM18B	-1.63186	0.000109502
ILMN_5745	C14ORF106	-1.63188	0.000253384
ILMN_5477	HERC4	-1.63212	0.000185511
ILMN_7155	TMEM135	-1.63272	8.04294e-05
ILMN_772	LOC147804	-1.63348	0.00215033
ILMN_26006	RAB6A	-1.63385	0.00789628
ILMN_10246	MAP4K5	-1.63435	0.000302084
ILMN_25890	KNTC1	-1.63493	0.000506174
ILMN_9478	IFP38	-1.63517	0.00660775
ILMN_964	ZNRF2	-1.63625	4.88038e-05
ILMN_23362	PLCXD3	-1.63717	2.41406e-05
ILMN_28124	MTPN	-1.63742	3.08328e-05
ILMN_2494	SF3B1	-1.63792	0.000186001
ILMN_27871	DOCK7	-1.63882	8.69613e-06
ILMN_72552	HS.40289	-1.64043	0.00024765
ILMN_85185	HS.294103	-1.64072	0.000388228
ILMN_15461	SPAST	-1.64112	6.87854e-05
ILMN_25840	HSPA4	-1.6421	0.00420821
ILMN_7621	SELT	-1.64277	0.000197515
ILMN_167548	TSPAN12	-1.64283	0.000708259
ILMN_162047	THOC2	-1.64288	0.000177617
ILMN_28516	GTF2H1	-1.64327	0.000623776
ILMN_3008	HECA	-1.64405	0.00169763
ILMN_178959	UBR5	-1.6447	3.5504e-05
ILMN_22397	OTUD6B	-1.64503	0.000591691
ILMN_24625	WWP1	-1.64529	3.06677e-05
ILMN_21319	REEP5	-1.64652	9.52237e-05
ILMN_137297	CYB5R4	-1.6466	0.00023496
ILMN_28070	MPHOSPH9	-1.64666	7.45223e-05
ILMN_28719	CDC42SE2	-1.64669	0.00036838
ILMN_24143	C4ORF16	-1.64721	7.35846e-06
ILMN_23566	YME1L1	-1.64798	0.000119118
ILMN_16721	KIAA0261	-1.64838	1.11893e-05
ILMN_9592	ADSS	-1.64846	1.69895e-05
ILMN_176189	POT1	-1.64893	0.000236087
ILMN_17499	KLF5	-1.64956	0.0145411
ILMN_1864	DHX40	-1.6496	3.16039e-05
ILMN_179647	CLIP1	-1.64975	0.000196015
ILMN_5923	PIK3R1	-1.65006	0.00108319
ILMN_12895	VRK2	-1.65024	3.16594e-05
ILMN_13419	ELOVL7	-1.65106	0.000517304
ILMN_27043	SUB1	-1.65131	5.06134e-05
ILMN_2640	EFCBP1	-1.65141	0.000121309
ILMN_166696	CUL5	-1.6516	0.000172241
ILMN_8477	NR2C1	-1.65164	5.80693e-05
ILMN_22785	UTP3	-1.65207	0.00222743
ILMN_29910	TIA1	-1.65219	2.98806e-05
ILMN_39811	ROCK1	-1.65273	7.35454e-05
ILMN_7889	SPTLC1	-1.65287	0.00140148
ILMN_15160	ZNF816A	-1.65314	1.10428e-05
ILMN_6585	CCPG1	-1.65329	9.21125e-05
ILMN_45053	LOC644131	-1.65359	0.000634528
ILMN_35777	LOC654121	-1.65442	0.000398046
ILMN_1025	ALDH5A1	-1.65495	0.0181711
ILMN_8106	SIRT1	-1.65529	3.78774e-05
ILMN_3174	CLIC4	-1.65531	3.7851e-05
ILMN_177009	PREPL	-1.65571	2.46398e-05
ILMN_36938	LOC644380	-1.65596	0.00471822
ILMN_17717	EPS8	-1.65678	0.00234547
ILMN_2456	ATF1	-1.65726	0.00170872
ILMN_22939	PPP1CB	-1.65754	7.95146e-05
ILMN_11038	C11ORF82	-1.65796	2.8225e-05
ILMN_30113	PDS5A	-1.6585	7.5666e-05
ILMN_24472	TTK	-1.65871	0.000204718
ILMN_17501	TATDN1	-1.65875	9.76566e-06
ILMN_7707	PCMTD1	-1.65958	9.70438e-06
ILMN_138771	MAP3K2	-1.65962	8.23623e-05
ILMN_23658	PHF3	-1.66018	0.0004671
ILMN_29294	B3GALNT1	-1.66075	0.00014387
ILMN_22164	EIF1AX	-1.66088	0.00130749
ILMN_26115	STAG1	-1.66189	0.000147538
ILMN_20742	ZNF14	-1.66216	0.000206078
ILMN_5124	GOLT1B	-1.66301	0.000377527
ILMN_4971	DCP2	-1.66328	3.41161e-05
ILMN_3475	ZWILCH	-1.66383	5.29831e-05
ILMN_180991	PRKAA1	-1.66404	4.54578e-05
ILMN_30304	SNX14	-1.66443	0.00488702
ILMN_18478	RPAP3	-1.66529	6.11535e-05
ILMN_23970	SYTL2	-1.66622	0.000158537
ILMN_8744	C5ORF41	-1.66656	8.35608e-06
ILMN_1493	ECHDC1	-1.66674	7.09412e-05
ILMN_23681	NME7	-1.66744	3.19607e-05
ILMN_25242	RABGGTB	-1.66755	3.84105e-05
ILMN_13275	LANCL1	-1.66799	3.30241e-05
ILMN_17793	RSRC2	-1.66878	6.66606e-06
ILMN_27577	USPL1	-1.66881	3.70021e-05
ILMN_71879	HS.24119	-1.66963	6.24627e-05
ILMN_2640	NECAB1	-1.67043	3.22613e-05
ILMN_5588	MAP4K3	-1.67084	2.17219e-05
ILMN_172553	ST8SIA4	-1.67085	0.000204065
ILMN_20213	PDS5B	-1.67117	0.000182471
ILMN_9805	GABARAPL2	-1.67177	0.0404028
ILMN_24749	MTF2	-1.67242	8.05809e-05
ILMN_23566	YME1L1	-1.67263	0.00036161
ILMN_183965	MYO5B	-1.67303	1.54588e-05
ILMN_21470	WDHD1	-1.67316	0.000344922
ILMN_16900	HMMR	-1.67336	0.000222592
ILMN_1868	SLC30A9	-1.67357	0.000126041
ILMN_24574	ITGB1	-1.67423	7.08285e-06
ILMN_3800	PSMC6	-1.67463	2.78265e-05
ILMN_174905	UPF3B	-1.67523	6.16327e-05
ILMN_11665	CRBN	-1.67564	6.23022e-05
ILMN_9254	LARP7	-1.67622	2.67132e-05
ILMN_176602	AGGF1	-1.67684	0.000312742
ILMN_177863	ROD1	-1.67704	9.70351e-05
ILMN_20610	TBC1D15	-1.67705	0.000100456
ILMN_137993	AHCTF1	-1.6771	0.000163465
ILMN_27748	ENPP4	-1.67851	5.43208e-05
ILMN_4070	TACSTD1	-1.67856	0.00512224
ILMN_1136	HLTF	-1.67883	0.000542983
ILMN_169690	ATP11C	-1.68083	5.6928e-05
ILMN_7024	WDSOF1	-1.68162	0.000530408
ILMN_10601	LOC63920	-1.68165	4.87884e-05
ILMN_137075	FAM18B2	-1.68168	5.97095e-05
ILMN_18775	PDIA3P	-1.68173	3.29096e-05
ILMN_22284	STXBP3	-1.68193	0.000512308
ILMN_28654	SCAMP1	-1.68211	4.00446e-06
ILMN_1396	IMPA1	-1.6824	1.12285e-05
ILMN_24588	GALNT1	-1.68242	2.45122e-05
ILMN_13842	BNIP3L	-1.6839	8.50537e-05
ILMN_137060	FLJ13611	-1.68393	5.24643e-06
ILMN_17008	TSPAN13	-1.68535	0.00428277
ILMN_4413	CD46	-1.68556	0.00719534
ILMN_7450	ANKMY2	-1.6859	6.08705e-05
ILMN_12365	DNM1L	-1.68638	0.00115882
ILMN_24382	C3ORF28	-1.6864	0.00826065
ILMN_590	SNX14	-1.68728	6.20116e-05
ILMN_37273	LOC654074	-1.68784	0.0154309
ILMN_6936	C6ORF120	-1.68826	2.06562e-05
ILMN_408	ASPM	-1.68834	0.000488639
ILMN_6212	ORC5L	-1.68962	0.000417027
ILMN_14333	LGALS3	-1.68965	0.0123175
ILMN_9849	DHX29	-1.69155	1.52954e-05
ILMN_19169	MRPL3	-1.69307	0.0101186
ILMN_11636	BRMS1L	-1.69331	4.79823e-05
ILMN_17879	ZBED5	-1.69394	0.000114528
ILMN_15624	ASNSD1	-1.69396	6.47691e-06
ILMN_665	WBP4	-1.69496	6.78551e-06
ILMN_10484	MAP3K7IP2	-1.69571	0.000490462
ILMN_17605	IDS	-1.69591	0.0144452
ILMN_17895	CSNK1G3	-1.6963	1.56635e-05
ILMN_6014	PPP1R12A	-1.69666	0.000515483
ILMN_16030	PPP4R2	-1.69695	4.45652e-06
ILMN_7850	BBS10	-1.69714	0.000214902
ILMN_15440	PI4K2B	-1.69742	0.00129098
ILMN_31715	PDE4DIP	-1.6981	0.00703895
ILMN_36283	MGC40489	-1.69818	0.0121916
ILMN_43242	LOC730746	-1.69869	0.00516315
ILMN_4549	PBK	-1.69884	7.34311e-05
ILMN_34544	LOC388344	-1.69885	0.0304008
ILMN_13234	TAF1B	-1.70094	6.1824e-05
ILMN_2081	RSBN1	-1.70243	9.21573e-05
ILMN_2166	SDAD1	-1.70276	1.5556e-05
ILMN_13147	TWF1	-1.70333	4.68347e-05
ILMN_14506	C3ORF14	-1.70385	0.0047876
ILMN_34681	CHM	-1.70401	6.78261e-05
ILMN_16600	XPO1	-1.70431	8.17445e-06
ILMN_31701	LOC649555	-1.70436	0.000885383
ILMN_6592	MRE11A	-1.70485	0.000266556
ILMN_19508	KIAA0020	-1.70529	0.000145411
ILMN_6119	CTDSPL2	-1.70553	0.000276577
ILMN_10483	SGK3	-1.70566	0.000133854
ILMN_28133	SYTL2	-1.70568	2.31395e-05
ILMN_15182	MATR3	-1.7059	0.000217583
ILMN_176350	AMY1A	-1.70781	0.0158783
ILMN_20430	FLJ11171	-1.70789	2.95085e-05
ILMN_137373	C13ORF7	-1.70973	7.21932e-05
ILMN_18925	PRKAR1A	-1.71032	0.00209472
ILMN_14949	SUMO1	-1.71035	0.00971627
ILMN_13348	RNF13	-1.71035	0.000101516
ILMN_181351	PPP3CA	-1.71054	0.00536319
ILMN_4530	NOP5/NOP58	-1.71069	2.74784e-05
ILMN_21228	SMEK2	-1.71074	2.34845e-05
ILMN_22759	ZNF195	-1.71076	2.65446e-05
ILMN_3792	TRIM33	-1.71128	9.51669e-05
ILMN_8616	BTAF1	-1.71239	0.000162447
ILMN_1872	RPS6KB1	-1.71294	0.000295793
ILMN_12815	CP110	-1.71296	0.000168132
ILMN_166966	ZWILCH	-1.71319	0.000343597
ILMN_19049	ZNF679	-1.71325	0.000125708
ILMN_15846	PLK4	-1.71326	8.61075e-05
ILMN_21992	SNX10	-1.71416	0.00105401
ILMN_19560	ARHGAP12	-1.71568	5.16115e-06
ILMN_20349	IDI1	-1.71637	0.000873854
ILMN_25046	RAD51AP1	-1.7167	4.05229e-05
ILMN_23528	UBA3	-1.71787	2.55966e-05
ILMN_17847	PLEKHA5	-1.71792	0.000537435
ILMN_16599	OXR1	-1.71819	0.000905042
ILMN_23276	XRCC2	-1.71833	1.97107e-05
ILMN_23674	ZFAND1	-1.71916	7.56564e-06
ILMN_162053	ATMIN	-1.72142	0.00555483
ILMN_14098	NDC80	-1.72174	3.66222e-05
ILMN_20785	STAU2	-1.722	0.000191673
ILMN_24873	TRIM2	-1.72559	1.2318e-05
ILMN_137402	EIF3A	-1.72613	6.98441e-05
ILMN_28392	GABPA	-1.72702	3.279e-05
ILMN_8504	NUDT21	-1.72731	1.25659e-05
ILMN_8562	C4ORF41	-1.72787	0.000938313
ILMN_12452	CMPK1	-1.72826	9.61944e-06
ILMN_39863	LOC643007	-1.72837	0.0285171
ILMN_28024	DDX17	-1.72932	0.00092933
ILMN_178075	NQO1	-1.73046	0.0151775
ILMN_14864	PHF20L1	-1.73101	1.68525e-05
ILMN_76084	HS.125056	-1.73224	7.46866e-05
ILMN_28720	SRBD1	-1.73242	4.93278e-05
ILMN_164187	XPO4	-1.73318	0.000108855
ILMN_13294	ZNF91	-1.73355	0.000413232
ILMN_168156	TMED7	-1.73364	6.34369e-05
ILMN_25215	JMJD1C	-1.73499	5.1585e-05
ILMN_16560	KIAA0564	-1.73589	9.25039e-05
ILMN_2731	HIGD1A	-1.73621	4.81139e-05
ILMN_44907	LOC649841	-1.73644	1.14922e-05
ILMN_88177	HS.371609	-1.73669	6.07978e-05
ILMN_4977	BIRC6	-1.73679	2.48398e-06
ILMN_5586	KITLG	-1.73757	0.00034047
ILMN_8262	SMAD5	-1.7387	2.50768e-05
ILMN_20452	LRBA	-1.73935	7.21639e-06
ILMN_6348	UPF3B	-1.74061	0.000270296
ILMN_179656	RFC1	-1.7415	2.33877e-05
ILMN_2505	DMXL1	-1.74255	0.000182958
ILMN_167055	SENP7	-1.74294	8.4025e-05
ILMN_23056	NCBP2	-1.74479	0.000141012
ILMN_19219	AZI2	-1.745	7.12744e-06
ILMN_683	OPA1	-1.74569	1.88783e-05
ILMN_31266	LOC649801	-1.7467	0.000131979
ILMN_27005	NUP54	-1.74726	0.000318478
ILMN_2083	PAPOLA	-1.74751	0.00020163
ILMN_8386	POT1	-1.74763	8.4611e-05
ILMN_26567	PDCD10	-1.74844	4.11257e-05
ILMN_7327	SH3YL1	-1.74954	6.70811e-05
ILMN_19424	CEP350	-1.74974	0.000337677
ILMN_2283	SLK	-1.75128	0.000103887
ILMN_11905	DHX36	-1.75318	9.70183e-05
ILMN_23985	MAD2L1	-1.75366	1.35655e-05
ILMN_23821	PPP2R3C	-1.75417	0.000189673
ILMN_2190	PAPD4	-1.75556	5.02287e-05
ILMN_12297	TBC1D23	-1.75626	1.6232e-05
ILMN_164061	HELLS	-1.75638	6.00483e-06
ILMN_5670	CCNH	-1.75684	0.000997365
ILMN_24834	SLC30A5	-1.75735	0.00114914
ILMN_169528	LOC649946	-1.75845	0.0422032
ILMN_112453	HS.556018	-1.75937	0.000135267
ILMN_23674	ZFAND1	-1.76127	7.75329e-05
ILMN_28658	HECTD1	-1.76237	8.46161e-06
ILMN_22538	ARRDC3	-1.76543	0.000748983
ILMN_9395	DCUN1D4	-1.76548	3.66319e-05
ILMN_161879	ACADM	-1.76579	4.66376e-06
ILMN_9558	PRPF18	-1.76734	1.64064e-06
ILMN_4118	RABGEF1	-1.76735	0.000920712
ILMN_8560	CCDC14	-1.76776	2.70444e-05
ILMN_169762	PRKDC	-1.76782	0.000999566
ILMN_177921	C2ORF33	-1.76829	0.00707261
ILMN_24083	ERGIC2	-1.76915	0.000191763
ILMN_87377	HS.356079	-1.76956	3.19333e-06
ILMN_9644	ZDHHC17	-1.76991	1.80654e-05
ILMN_1573	PDIK1L	-1.77031	1.29411e-05
ILMN_29649	SFRS3	-1.77065	0.000976324
ILMN_14735	CAMSAP1L1	-1.77134	5.83812e-05
ILMN_108014	HS.544637	-1.77269	2.98429e-06
ILMN_12678	COBLL1	-1.77277	4.15853e-05
ILMN_24074	HAT1	-1.77292	2.20901e-05
ILMN_25734	NOL8	-1.77308	8.33595e-05
ILMN_7879	PNRC2	-1.77419	8.35237e-06
ILMN_24018	USP49	-1.77505	0.000326497
ILMN_22942	NEBL	-1.776	0.000115804
ILMN_20269	COG6	-1.77671	0.000212788
ILMN_23846	FLJ38973	-1.77713	0.000169058
ILMN_26768	PLEKHF2	-1.77902	0.000194625
ILMN_45563	LOC641849	-1.77918	0.00232741
ILMN_173657	PCM1	-1.77945	0.000103039
ILMN_14472	PCM1	-1.78035	0.000210737
ILMN_4339	NRIP1	-1.78249	4.7734e-06
ILMN_22065	CAND1	-1.78275	1.16369e-05
ILMN_11713	RMI1	-1.78282	6.06736e-05
ILMN_12938	SLU7	-1.78366	1.09382e-05
ILMN_15182	MATR3	-1.78516	8.31232e-05
ILMN_9736	METAP2	-1.78566	7.98988e-05
ILMN_24064	TXNDC9	-1.78578	0.000797971
ILMN_28633	RDX	-1.78589	2.49335e-06
ILMN_14545	TMED7	-1.78602	3.68621e-06
ILMN_19664	PREPL	-1.78619	3.18614e-05
ILMN_6310	TTC14	-1.78679	0.000330781
ILMN_6310	TTC14	-1.78772	2.13098e-05
ILMN_10159	FOXN2	-1.78799	2.07734e-05
ILMN_3167	ADAM10	-1.78846	0.000112205
ILMN_18327	KIAA0423	-1.78865	0.000111784
ILMN_183346	SFRS2IP	-1.79019	1.70231e-05
ILMN_1505	YES1	-1.79026	2.14282e-05
ILMN_11534	DAAM1	-1.79081	2.16221e-06
ILMN_3978	C11ORF58	-1.79082	2.18001e-05
ILMN_169055	NLRP8	-1.79089	4.47668e-05
ILMN_21510	UPF2	-1.79421	3.80881e-05
ILMN_25772	KIF21A	-1.79527	2.15989e-05
ILMN_8924	XRN1	-1.79684	0.000166094
ILMN_14305	RAD54B	-1.79739	0.000119055
ILMN_26922	PDCD10	-1.79883	0.00131233
ILMN_19993	SMC3	-1.79922	4.50615e-05
ILMN_16764	TUBD1	-1.79987	0.000189186
ILMN_21474	ROBO1	-1.80016	0.00035586
ILMN_4880	DLG7	-1.80149	4.34947e-06
ILMN_16919	DMTF1	-1.80292	1.89168e-05
ILMN_9425	ZFP36L1	-1.8031	0.00138285
ILMN_167386	FNDC3A	-1.80383	5.16877e-05
ILMN_169874	SR140	-1.80413	1.38924e-05
ILMN_4740	ATAD1	-1.80441	4.49464e-06
ILMN_182359	GTF2H1	-1.80486	0.00190823
ILMN_8262	SMAD5	-1.80487	0.000411428
ILMN_13368	AKAP11	-1.80518	1.04427e-05
ILMN_33165	TRA1P2	-1.80773	0.000427045
ILMN_16482	RIOK2	-1.80866	0.000191347
ILMN_4019	YY1	-1.80939	0.00198402
ILMN_170037	SLC39A6	-1.80998	3.58169e-05
ILMN_14184	ANXA1	-1.81002	3.46629e-05
ILMN_12040	FNDC3A	-1.81015	7.45241e-05
ILMN_16906	SUMO1P3	-1.81022	0.000497429
ILMN_166250	TMEM106B	-1.81073	0.000756465
ILMN_11774	CENPJ	-1.81199	2.6269e-05
ILMN_14672	GMFB	-1.81278	3.3107e-05
ILMN_165488	EIF4E	-1.81329	0.00420577
ILMN_171817	THUMPD1	-1.81366	2.12912e-05
ILMN_33765	LOC642989	-1.81436	0.00560256
ILMN_3770	ORC3L	-1.81481	1.79505e-05
ILMN_7725	C14ORF129	-1.8151	2.05096e-06
ILMN_15534	RB1CC1	-1.81659	1.26984e-05
ILMN_5448	SUCLA2	-1.817	0.000153663
ILMN_29952	USP6	-1.81737	0.00908032
ILMN_10762	HS2ST1	-1.81743	0.000394767
ILMN_27537	HSP90AA1	-1.81751	4.51089e-06
ILMN_176936	RAB8B	-1.81812	0.000230305
ILMN_32965	LOC653702	-1.82569	0.023023
ILMN_16672	TOM1L1	-1.82572	3.07141e-05
ILMN_18159	DLD	-1.82604	4.75118e-05
ILMN_30304	SNX14	-1.82723	3.63038e-06
ILMN_9008	MSH2	-1.82788	0.000146121
ILMN_39785	C14ORF19	-1.82902	0.00515377
ILMN_26852	RECQL	-1.83125	2.18739e-06
ILMN_12844	ATP6V1C1	-1.83157	3.14938e-05
ILMN_16946	C6ORF111	-1.83191	2.04542e-05
ILMN_17501	TATDN1	-1.83473	0.000282162
ILMN_18775	PDIA3P	-1.83541	0.00233304
ILMN_7303	CGGBP1	-1.83603	7.16296e-05
ILMN_14211	NEK2	-1.83616	0.000928737
ILMN_8062	HRSP12	-1.83618	0.00690276
ILMN_11116	CROP	-1.83768	0.000153179
ILMN_138507	UQCRH	-1.83802	0.0174966
ILMN_71954	HS.25318	-1.83837	2.18166e-05
ILMN_6023	CSE1L	-1.83906	0.000169229
ILMN_23658	PHF3	-1.84095	0.000137972
ILMN_9849	DHX29	-1.8412	3.63269e-06
ILMN_24939	TOPBP1	-1.84136	0.000108165
ILMN_4309	PIGA	-1.84183	5.39992e-05
ILMN_17714	ARID4A	-1.84244	3.4443e-05
ILMN_11417	TBK1	-1.84345	9.06143e-06
ILMN_19910	SCAMP1	-1.84363	6.45287e-06
ILMN_12452	CMPK1	-1.84423	0.000175009
ILMN_16713	SUMO2	-1.84533	0.00930582
ILMN_826	C21ORF66	-1.84636	0.000172447
ILMN_180762	ABCE1	-1.84649	5.46042e-06
ILMN_3945	PLCB1	-1.84685	8.93804e-06
ILMN_180528	C14ORF108	-1.84698	0.000369765
ILMN_11109	C12ORF23	-1.84806	0.000450367
ILMN_29622	USP16	-1.84818	4.70855e-05
ILMN_5554	CSE1L	-1.84851	8.79641e-05
ILMN_24088	PNN	-1.84976	1.06856e-05
ILMN_19735	DNAJC10	-1.85168	4.75102e-06
ILMN_175452	MYO1B	-1.85265	3.86706e-05
ILMN_4782	HNRPH1	-1.8531	0.00383322
ILMN_5286	TTC3	-1.85487	3.64278e-05
ILMN_4103	ARL6IP1	-1.85542	0.00787281
ILMN_18985	FAM18B	-1.85734	3.62412e-05
ILMN_14707	C12ORF11	-1.85791	6.43321e-05
ILMN_26914	KLHL24	-1.85793	6.80494e-06
ILMN_7725	C14ORF129	-1.85824	6.1746e-06
ILMN_9096	RND3	-1.8593	3.72985e-05
ILMN_14082	STAG2	-1.8596	5.62256e-07
ILMN_25337	KRCC1	-1.85997	7.85543e-06
ILMN_29007	BMPR2	-1.86408	1.82082e-06
ILMN_8640	RPL9	-1.86864	0.00103549
ILMN_45490	LOC641848	-1.87322	0.0154336
ILMN_12365	DNM1L	-1.87353	2.37734e-06
ILMN_1136	HLTF	-1.87405	1.5407e-06
ILMN_11360	NOC3L	-1.87453	4.49761e-05
ILMN_25401	ZMYM2	-1.87675	5.40858e-06
ILMN_166165	TSC22D1	-1.88019	0.00254267
ILMN_138659	SNX13	-1.88094	8.74328e-06
ILMN_45784	LOC389787	-1.8823	0.00238857
ILMN_14535	SDCBP	-1.88396	7.93841e-06
ILMN_163302	BCLAF1	-1.8844	0.000102489
ILMN_7559	PJA2	-1.88449	6.50711e-06
ILMN_5448	SUCLA2	-1.88513	8.47229e-06
ILMN_13871	MAN2A1	-1.88519	2.38651e-06
ILMN_26859	PLS1	-1.88573	8.54149e-06
ILMN_1238	RBBP8	-1.88656	6.25655e-05
ILMN_2823	GARNL1	-1.88755	5.49383e-06
ILMN_183695	DAAM1	-1.88776	3.6535e-05
ILMN_7814	NCKAP1	-1.89085	1.8512e-05
ILMN_180296	SFRS12	-1.89238	2.65367e-06
ILMN_5888	SNX4	-1.89249	2.40088e-05
ILMN_28711	AHCTF1	-1.89426	5.39779e-06
ILMN_16938	ERCC6L	-1.89431	6.26864e-07
ILMN_22531	LRRFIP1	-1.89455	4.60805e-05
ILMN_23091	ROCK1	-1.89599	0.000150988
ILMN_182431	ITGAV	-1.89741	9.58814e-07
ILMN_10386	ABCE1	-1.89819	2.80324e-06
ILMN_25313	FCHO2	-1.89945	1.84357e-05
ILMN_26438	ZNF302	-1.9007	5.95544e-05
ILMN_5397	FYTTD1	-1.9011	0.000169291
ILMN_29081	ADI1	-1.9017	0.00936045
ILMN_556	PTBP2	-1.90214	1.39435e-05
ILMN_8955	NRCAM	-1.90333	0.000356172
ILMN_22860	PNPLA8	-1.90432	1.1658e-05
ILMN_183293	KTN1	-1.90648	5.76894e-05
ILMN_85013	HS.291319	-1.90668	1.19698e-05
ILMN_19720	LOC440926	-1.90766	0.0258371
ILMN_22860	PNPLA8	-1.91023	5.765e-06
ILMN_10494	ANXA2P1	-1.91028	0.00915406
ILMN_7099	TOP2B	-1.91128	7.96946e-06
ILMN_23108	ZNF83	-1.91364	4.93963e-07
ILMN_1041	FAM83B	-1.91427	4.77759e-06
ILMN_23620	NCAPG	-1.91447	7.51145e-07
ILMN_9669	NFE2L2	-1.9155	1.92045e-05
ILMN_16070	SMC4	-1.91621	3.20814e-05
ILMN_2955	ESCO2	-1.91653	9.64861e-06
ILMN_139237	MGAT4A	-1.91943	2.55453e-06
ILMN_24416	UGP2	-1.9198	2.12026e-05
ILMN_179145	CSNK1G3	-1.9205	2.64261e-06
ILMN_21844	IER3IP1	-1.92068	1.50372e-05
ILMN_9763	FBXO5	-1.92348	0.00141437
ILMN_30365	COPS2	-1.92398	2.2191e-05
ILMN_4847	SFRS11	-1.92441	0.00725478
ILMN_13136	PDS5B	-1.92561	1.36834e-05
ILMN_40674	LOC644131	-1.92589	1.67825e-05
ILMN_3017	APPBP2	-1.92671	1.66124e-05
ILMN_26970	RG9MTD1	-1.92851	2.99015e-06
ILMN_15554	MBNL2	-1.92863	2.1098e-05
ILMN_15110	SP3	-1.93168	4.78107e-07
ILMN_28056	KIAA0372	-1.93333	4.80894e-06
ILMN_15968	ARFIP1	-1.93384	1.31928e-05
ILMN_24029	ZFP1	-1.93517	3.91641e-05
ILMN_15507	CDC5L	-1.93618	0.000198339
ILMN_26220	PIK3CA	-1.93726	3.10793e-05
ILMN_41064	LOC643431	-1.93826	0.000483062
ILMN_182103	KIF11	-1.94134	2.8193e-06
ILMN_3433	DPY19L4	-1.94422	3.14992e-06
ILMN_4931	AZIN1	-1.94701	0.010905
ILMN_12472	ZBTB33	-1.94811	7.26857e-06
ILMN_22153	TTRAP	-1.9483	0.00277867
ILMN_3174	CLIC4	-1.95005	0.00051396
ILMN_8043	NCKAP1	-1.95164	9.7933e-06
ILMN_483	TAF9	-1.95398	0.00109002
ILMN_173755	SMARCA5	-1.95411	1.66216e-06
ILMN_16207	SCFD1	-1.95416	4.21703e-07
ILMN_23760	BIRC2	-1.95451	2.58419e-06
ILMN_43928	LOC151579	-1.95594	1.98937e-06
ILMN_21878	RAB33B	-1.95905	0.000648667
ILMN_27628	ZNF12	-1.95937	2.50029e-05
ILMN_4992	INTS8	-1.96277	4.05633e-06
ILMN_10001	SLC38A2	-1.96461	1.16276e-05
ILMN_10421	CEBPZ	-1.96696	1.06366e-05
ILMN_5095	PSIP1	-1.96932	8.27061e-06
ILMN_25982	PLOD2	-1.9703	0.000225563
ILMN_32970	C3ORF57	-1.97083	3.11143e-06
ILMN_166784	RRM2B	-1.97173	3.16884e-05
ILMN_6188	KIF15	-1.972	8.33061e-06
ILMN_172027	ATAD2	-1.97503	2.39606e-05
ILMN_168704	ATP2B1	-1.97556	8.24084e-06
ILMN_26139	HMCN1	-1.97703	0.00188241
ILMN_27265	CHURC1	-1.98497	2.61909e-06
ILMN_2714	ANK3	-1.98532	0.000250276
ILMN_137482	C12ORF48	-1.98608	9.86859e-06
ILMN_173510	LCOR	-1.98917	0.000117928
ILMN_171545	NBEA	-1.99012	7.30719e-05
ILMN_25538	FZD6	-1.99475	0.000212778
ILMN_18044	CKAP2	-1.99619	2.7415e-06
ILMN_657	C4ORF18	-1.99909	1.98867e-05
ILMN_23421	HMGB1	-2.00397	0.00031214
ILMN_22397	OTUD6B	-2.00402	8.26071e-05
ILMN_14976	ZZZ3	-2.00958	1.55326e-05
ILMN_8967	SFRS12	-2.01109	1.89792e-05
ILMN_19127	NAE1	-2.01338	1.98856e-05
ILMN_139225	TWF1	-2.01597	1.5207e-06
ILMN_16227	FTHL8	-2.01654	0.000514623
ILMN_1634	CYP51A1	-2.0216	0.00327394
ILMN_174599	ASCC3	-2.02416	0.000742808
ILMN_23757	ROCK2	-2.02821	1.57783e-05
ILMN_20804	CCDC132	-2.02858	4.79133e-06
ILMN_23960	VAMP7	-2.02875	6.75933e-07
ILMN_1630	NBN	-2.02903	3.68213e-07
ILMN_3475	ZWILCH	-2.03219	4.77698e-06
ILMN_6436	ECT2	-2.03521	0.000503688
ILMN_24029	ZFP1	-2.03771	4.31595e-05
ILMN_29967	MTMR6	-2.03784	7.42279e-05
ILMN_15425	USP8	-2.0401	1.87793e-05
ILMN_13418	NAT13	-2.04609	0.000308818
ILMN_29166	39514	-2.04837	1.23744e-06
ILMN_2971	ZBTB11	-2.05167	0.000714255
ILMN_15612	ZMYM2	-2.05201	1.92679e-06
ILMN_7777	KIF5B	-2.05371	1.06511e-05
ILMN_11203	BCAS2	-2.0547	8.74595e-05
ILMN_19849	TOP2A	-2.05628	5.05897e-05
ILMN_23419	USO1	-2.05843	1.6724e-06
ILMN_2444	KIAA1370	-2.06674	1.95185e-05
ILMN_5842	MBNL2	-2.07076	1.39132e-05
ILMN_15461	SPAST	-2.07348	0.000999378
ILMN_27299	CCNE2	-2.07368	7.23375e-06
ILMN_3336	BCLAF1	-2.07564	8.54532e-07
ILMN_1567	NXT2	-2.07589	0.000136114
ILMN_941	C6ORF211	-2.0772	0.00135318
ILMN_137556	VPS26	-2.08224	7.47594e-05
ILMN_14976	ZZZ3	-2.08564	9.58052e-07
ILMN_26115	STAG1	-2.08904	2.04253e-06
ILMN_9870	GGH	-2.09043	0.00445812
ILMN_3176	PTGES3	-2.09319	0.000156778
ILMN_25734	NOL8	-2.09554	1.86865e-05
ILMN_23985	MAD2L1	-2.0976	0.0017553
ILMN_24153	CCAR1	-2.09857	0.000479087
ILMN_11203	BCAS2	-2.10332	0.00143216
ILMN_9240	C1ORF9	-2.10626	0.000724962
ILMN_181963	ATP11B	-2.10985	3.53273e-05
ILMN_4492	PHIP	-2.11057	1.58908e-06
ILMN_17450	HMMR	-2.11337	1.87535e-05
ILMN_168115	CKAP2	-2.11436	0.000328343
ILMN_25841	SCYL2	-2.11491	1.1955e-06
ILMN_6018	ASCC3	-2.1173	6.1652e-07
ILMN_27286	CLK1	-2.12137	0.00045948
ILMN_24694	DEK	-2.12452	7.07164e-06
ILMN_5285	USP1	-2.12514	8.56631e-05
ILMN_14248	FAM49B	-2.12663	0.000264822
ILMN_29067	COPB1	-2.12976	4.86535e-06
ILMN_14666	NACAP1	-2.13118	0.000565064
ILMN_23948	ZRANB2	-2.13281	1.93586e-05
ILMN_2132	LARP4	-2.13317	4.13007e-05
ILMN_22051	MAPK6	-2.13504	1.32644e-05
ILMN_174180	PLS1	-2.13663	7.25994e-07
ILMN_8825	SKIV2L2	-2.13935	3.13695e-06
ILMN_15287	MATR3	-2.1396	5.66472e-07
ILMN_27286	CLK1	-2.14729	2.27746e-05
ILMN_11053	RRM2B	-2.14837	4.64383e-07
ILMN_25169	NMD3	-2.15607	2.30186e-07
ILMN_19838	SACM1L	-2.15622	2.55034e-05
ILMN_173094	PABPC1	-2.16395	3.6241e-05
ILMN_29847	OSBPL8	-2.16406	4.25314e-05
ILMN_139018	TAF9L	-2.16448	4.4681e-06
ILMN_29910	TIA1	-2.16813	7.85714e-06
ILMN_164295	ARFGEF1	-2.17671	5.92184e-05
ILMN_7071	GPBP1	-2.17977	4.07926e-05
ILMN_38437	BZW1	-2.19151	1.6384e-06
ILMN_1996	DICER1	-2.19357	0.000423881
ILMN_23510	NUCB2	-2.20677	3.80449e-06
ILMN_29382	SEMA3C	-2.21472	0.000874776
ILMN_14206	KPNA2	-2.22611	0.00103516
ILMN_7071	GPBP1	-2.22927	6.72661e-07
ILMN_173569	GNA13	-2.23169	0.000129537
ILMN_22862	DKK1	-2.2416	0.00390825
ILMN_20135	AMD1	-2.25489	1.16847e-06
ILMN_20921	ANLN	-2.2694	2.54234e-06
ILMN_14707	C12ORF11	-2.27131	9.39714e-08
ILMN_173484	SLC12A2	-2.29533	0.000288621
ILMN_3800	PSMC6	-2.30043	0.000419182
ILMN_12604	CLTC	-2.31873	0.000592452
ILMN_9514	HIF1A	-2.32664	3.07425e-07
ILMN_171453	RAD21	-2.32836	0.000343713
ILMN_23421	HMGB1	-2.33612	2.03699e-06
ILMN_13842	BNIP3L	-2.3418	4.98366e-05
ILMN_172829	KITLG	-2.36891	3.0083e-06
ILMN_25169	NMD3	-2.38853	9.56643e-06
ILMN_24991	BAZ1A	-2.39044	7.89222e-07
ILMN_21054	ALCAM	-2.39737	1.69372e-07
ILMN_16115	IBTK	-2.40086	1.35104e-06
ILMN_15110	SP3	-2.41403	9.31174e-06
ILMN_20136	ZNF146	-2.46166	1.0326e-06
ILMN_16330	HIF1A	-2.47254	2.17743e-08
ILMN_10300	CROP	-2.51108	0.000107408
ILMN_15425	USP8	-2.54004	2.06873e-05
ILMN_28627	C3ORF57	-2.57091	7.16955e-06
ILMN_22810	CD164	-2.58482	0.000168572
ILMN_9514	HIF1A	-2.61112	8.41451e-05
ILMN_24703	39698	-2.62541	6.6645e-06
ILMN_7102	PTMA	-2.72431	0.00114479
ILMN_137637	CAPZA1	-2.73099	0.000585046
ILMN_15059	CLEC2D	-2.83043	2.98388e-07
Genes significantly regulated by 24 hour treatments of 10 nM estrogen +
300 nM TAM + 700 nM NDT + 7 nM 4HT + 100 nM endoxifen
Probe_ID	SYMBOL	Fold_Change	PValue
ILMN_131812	HS.579631	2.3956	0.00133621
ILMN_17796	KRT13	2.22211	1.04588e-08
ILMN_107396	HS.543887	2.20644	5.96602e-06
ILMN_28283	EPR1	2.12272	2.5981e-07
ILMN_823	KCNF1	2.03682	2.95527e-08
ILMN_30319	TUBA3D	1.9466	2.44821e-07
ILMN_29523	TSKU	1.89722	9.44092e-08
ILMN_29770	F11R	1.87671	3.9674e-06
ILMN_9309	IGFBP4	1.83681	5.32683e-07
ILMN_114780	HS.561307	1.82544	3.48223e-05
ILMN_13769	SPINK4	1.78319	4.40837e-07
ILMN_21579	USF1	1.76368	1.22864e-05
ILMN_19384	TMEM159	1.75505	2.02861e-06
ILMN_42423	LOC650298	1.74577	4.67664e-06
ILMN_7536	PPID	1.74232	2.7222e-05
ILMN_26070	KCNK6	1.74042	4.33946e-07
ILMN_22076	HSPB8	1.72804	3.02708e-06
ILMN_35948	LOC650909	1.72706	2.24912e-05
ILMN_16697	PAFAH1B3	1.71419	8.73231e-07
ILMN_19261	SLC39A4	1.70774	1.43294e-06
ILMN_3039	KHSRP	1.69157	6.57645e-05
ILMN_166612	TMEM120B	1.68685	1.74621e-05
ILMN_16701	ADAMTS4	1.68332	2.48134e-06
ILMN_172147	PPFIBP1	1.66904	1.39332e-05
ILMN_45943	LOC644739	1.66899	5.58886e-05
ILMN_181250	C1ORF210	1.66643	7.04173e-06
ILMN_26863	NUDCD3	1.66541	1.28689e-05
ILMN_135987	SNORD13	1.66406	0.00518367
ILMN_181100	LOC389286	1.6626	9.03082e-05
ILMN_35589	LOC389672	1.66139	4.7509e-05
ILMN_10987	MICA	1.66115	0.000172749
ILMN_13068	TRIM16L	1.66057	4.21087e-06
ILMN_5520	AFMID	1.65332	7.93716e-06
ILMN_3537	BAT3	1.6509	5.41708e-06
ILMN_138564	DPM2	1.64965	2.55999e-06
ILMN_23892	ASCL1	1.64237	5.9257e-06
ILMN_6963	SNHG10	1.63228	8.00123e-06
ILMN_6294	UPK2	1.62496	0.000261363
ILMN_19350	LRRC50	1.62428	5.69452e-05
ILMN_15001	DCI	1.62157	1.46872e-05
ILMN_14915	IER3	1.60903	0.000172966
ILMN_24956	MAP2K2	1.60593	1.5505e-05
ILMN_10078	RP11-529I1	1.60351	2.92896e-05
ILMN_5069	PRR5	1.60244	0.000249292
ILMN_12794	VRK3	1.60104	1.11119e-05
ILMN_651	LOC200810	1.59988	3.68544e-05
ILMN_27175	MTP18	1.59468	0.000832505
ILMN_2287	PLLP	1.59407	8.79542e-06
ILMN_23513	ADORA1	1.59006	1.50795e-05
ILMN_26486	PDGFA	1.59001	9.63346e-06
ILMN_15887	GPRIN1	1.58638	0.000322781
ILMN_20711	B4GALT1	1.58515	5.5384e-06
ILMN_4993	ETNK2	1.57904	2.02007e-05
ILMN_19711	MAF1	1.57549	1.79477e-05
ILMN_14849	C9ORF16	1.57322	1.71926e-05
ILMN_24941	HSF1	1.57027	2.49035e-05
ILMN_8602	CTSH	1.57024	0.00077105
ILMN_16942	TIMM17B	1.56957	6.72381e-05
ILMN_18913	FLOT1	1.56912	4.49446e-05
ILMN_1967	SNX15	1.56911	3.06445e-05
ILMN_12017	LPHN1	1.56839	2.39379e-05
ILMN_17548	IFI27	1.5673	0.00328433
ILMN_3527	DHPS	1.56666	3.60892e-05
ILMN_9381	NDUFA11	1.56474	1.08882e-05
ILMN_28181	SLC25A1	1.56435	1.7443e-05
ILMN_28843	CYBASC3	1.56321	0.000182004
ILMN_16015	GNL3L	1.56035	4.12715e-05
ILMN_12351	CENPM	1.55981	4.0438e-05
ILMN_29916	HIST1H4J	1.55709	2.53768e-05
ILMN_1089	TUBA1A	1.55572	7.01842e-05
ILMN_33652	LOC642033	1.55182	1.2812e-05
ILMN_17625	SRPR	1.5514	0.00015989
ILMN_14172	UCP2	1.55006	0.000320455
ILMN_27676	SLC39A3	1.54952	0.000124867
ILMN_24704	SAFB	1.54764	2.25206e-05
ILMN_7445	MED24	1.54685	0.000188754
ILMN_26148	ASF1B	1.54446	4.13874e-05
ILMN_27143	FKBP9	1.54369	1.45608e-05
ILMN_11748	ARRDC1	1.54358	7.44083e-05
ILMN_20437	FAM134A	1.54331	1.40254e-05
ILMN_17977	C19ORF48	1.54275	2.96621e-05
ILMN_14059	MRPL49	1.53812	0.000407101
ILMN_14587	SNAPC2	1.53693	1.51127e-05
ILMN_2271	RPL13	1.53357	1.42843e-05
ILMN_18655	GRN	1.53304	0.000240771
ILMN_2254	SNORD33	1.53296	6.8864e-05
ILMN_20575	PNKD	1.53277	5.15606e-05
ILMN_2450	MPST	1.53148	5.41447e-05
ILMN_139112	PCBD1	1.52919	2.13913e-05
ILMN_23293	F8A1	1.5288	0.000129758
ILMN_18194	SIGIRR	1.52872	0.000195084
ILMN_25788	NME1-NME2	1.52861	5.30094e-05
ILMN_11322	CDK9	1.52811	0.000102592
ILMN_26620	ITPA	1.52721	2.61688e-05
ILMN_7872	GPI	1.52619	1.59116e-05
ILMN_46404	BOLA2	1.52544	6.05587e-05
ILMN_4879	LYZ	1.52481	0.000557702
ILMN_8399	SLC6A9	1.5246	2.83944e-05
ILMN_2841	EIF4E2	1.52426	0.000102706
ILMN_32344	LOC728919	1.52135	4.26345e-05
ILMN_27319	C5ORF38	1.52123	0.000123423
ILMN_16699	CLPP	1.52095	2.97368e-05
ILMN_33818	TMEM120B	1.52082	3.04006e-05
ILMN_21987	BCYRN1	1.51847	0.00237775
ILMN_20365	BAD	1.51738	4.59651e-05
ILMN_40280	LOC650737	1.51538	4.80578e-05
ILMN_2445	SRM	1.51533	8.36198e-05
ILMN_23298	NEU1	1.51414	0.000247262
ILMN_11632	MPND	1.51101	3.78771e-05
ILMN_104729	HS.539765	1.51042	0.00025226
ILMN_21037	PREX1	1.50905	4.01227e-05
ILMN_26428	SDK2	1.50815	0.000119127
ILMN_139372	RPL36	1.50708	0.000212372
ILMN_13393	MTP18	1.50538	5.85044e-05
ILMN_90857	HS.430851	1.50373	0.000472656
ILMN_7808	CHST3	1.50204	4.1185e-05
ILMN_2786	DEF8	1.50073	5.48182e-05
ILMN_12101	HNRNPH2	-1.50038	0.000111262
ILMN_4161	EFR3A	-1.50082	0.000116714
ILMN_6862	SLC7A2	-1.50119	0.000381082
ILMN_14405	GOLGA8B	-1.50129	0.00157201
ILMN_12916	PDCD4	-1.50154	4.10601e-05
ILMN_5211	NIPBL	-1.50174	0.000164426
ILMN_11697	RTCD1	-1.50183	3.37284e-05
ILMN_21913	SIX4	-1.50218	0.000618868
ILMN_25838	ZFYVE16	-1.50256	0.00046761
ILMN_18775	PDIA3P	-1.50272	7.84681e-05
ILMN_25527	TBC1D9	-1.50286	0.000184902
ILMN_3370	UCHL5	-1.50296	0.000101987
ILMN_11616	RFC3	-1.50302	0.000349061
ILMN_16234	TCF12	-1.50313	5.61982e-05
ILMN_43100	HIGD1A	-1.50361	5.67805e-05
ILMN_3316	CBFB	-1.5037	0.000111204
ILMN_164455	GRB14	-1.50428	8.47235e-05
ILMN_9008	MSH2	-1.50435	0.000469483
ILMN_10640	LOC492311	-1.50449	0.000275796
ILMN_12269	FASTKD2	-1.5047	3.44835e-05
ILMN_18942	RWDD2A	-1.50515	5.02596e-05
ILMN_35777	LOC654121	-1.50526	0.000173247
ILMN_28766	HDAC2	-1.50548	0.000176672
ILMN_169690	ATP11C	-1.50569	0.000123823
ILMN_13368	AKAP11	-1.50571	0.000164141
ILMN_25287	FRMD6	-1.50584	6.88321e-05
ILMN_17373	PCGF6	-1.506	0.00200661
ILMN_11954	ZFR	-1.50607	7.60021e-05
ILMN_17726	YIPF5	-1.50636	0.000147837
ILMN_139215	EIF3E	-1.50647	0.00147076
ILMN_21971	RAB10	-1.50662	8.40623e-05
ILMN_11186	CCNT2	-1.50667	0.000125558
ILMN_20026	BAZ2B	-1.50671	0.000290147
ILMN_10246	MAP4K5	-1.50691	0.00048756
ILMN_8106	SIRT1	-1.50711	0.000137134
ILMN_22339	PSMA2	-1.50725	0.000129697
ILMN_10877	RPE	-1.50736	0.000126279
ILMN_39162	LRRC58	-1.50766	0.00172195
ILMN_108014	HS.544637	-1.50772	3.45384e-05
ILMN_23658	PHF3	-1.50776	0.000182476
ILMN_1976	EXOSC8	-1.50776	0.000126376
ILMN_26852	RECQL	-1.50781	0.00014029
ILMN_138662	EFEMP1	-1.50823	2.93203e-05
ILMN_22965	LYST	-1.50824	8.19699e-05
ILMN_9839	C1ORF131	-1.50834	0.000331007
ILMN_11340	ELOVL6	-1.50888	0.000646998
ILMN_45784	LOC389787	-1.50924	1.9558e-05
ILMN_76886	HS.130036	-1.5098	0.000350151
ILMN_11575	FXR1	-1.51021	0.000106685
ILMN_9771	CAPRIN1	-1.51027	2.51819e-05
ILMN_6443	SPG11	-1.51075	9.89585e-05
ILMN_21107	KPNA4	-1.51103	8.33932e-05
ILMN_27332	RAB5A	-1.51134	3.6087e-05
ILMN_12634	ACBD5	-1.51139	2.29835e-05
ILMN_22150	HSPA4L	-1.51153	7.09587e-05
ILMN_5583	RECQL	-1.51165	4.17017e-05
ILMN_22637	INPP4B	-1.51215	3.58689e-05
ILMN_24500	C5ORF5	-1.51217	0.000562067
ILMN_74938	HS.105791	-1.51232	0.000109413
ILMN_27142	CHD1	-1.51244	0.00134209
ILMN_32447	LOC648000	-1.51248	0.000214487
ILMN_12429	ZNF121	-1.51266	5.18996e-05
ILMN_18111	RBM13	-1.51273	0.000127604
ILMN_472	SNRPB2	-1.51305	3.97128e-05
ILMN_23334	AHSA2	-1.51308	0.000112272
ILMN_2902	USP33	-1.5131	0.000102005
ILMN_25729	MRCL3	-1.51314	0.000164435
ILMN_14404	NUP160	-1.51324	6.54054e-05
ILMN_6315	C1ORF25	-1.51325	8.05211e-05
ILMN_23321	EXOC1	-1.51338	0.000279831
ILMN_35248	FREM2	-1.51351	8.55172e-05
ILMN_16698	TRIM36	-1.51353	3.10118e-05
ILMN_3248	DTWD1	-1.51375	3.30013e-05
ILMN_17162	NACA	-1.51459	0.000135381
ILMN_30112	C12ORF31	-1.51476	4.22027e-05
ILMN_14206	KPNA2	-1.51513	0.000133145
ILMN_17793	RSRC2	-1.51526	2.39775e-05
ILMN_28747	GCNT1	-1.51572	6.68724e-05
ILMN_5019	PSMD14	-1.51578	4.27514e-05
ILMN_13147	TWF1	-1.51597	0.000259844
ILMN_92725	HS.444329	-1.51606	0.000188893
ILMN_4016	QKI	-1.51611	0.000638277
ILMN_26216	TRUB1	-1.51626	0.00010037
ILMN_71954	HS.25318	-1.5168	0.00195745
ILMN_26140	STRBP	-1.51774	0.000318253
ILMN_4741	KIAA1598	-1.51778	0.000102243
ILMN_137727	USP14	-1.51814	2.83099e-05
ILMN_16924	EIF5	-1.51835	0.000154688
ILMN_177083	ING3	-1.5184	0.000108736
ILMN_13388	ERCC5	-1.51865	5.26665e-05
ILMN_8386	POT1	-1.51886	0.000432115
ILMN_6166	ZNF260	-1.51905	0.000284895
ILMN_26201	LYCAT	-1.51913	3.76909e-05
ILMN_11792	ACTR3	-1.51936	0.000155243
ILMN_26139	HMCN1	-1.51943	7.67867e-05
ILMN_4070	TACSTD1	-1.5195	0.000658671
ILMN_5157	C13ORF34	-1.51972	0.000152976
ILMN_22014	CD36	-1.5198	0.000560482
ILMN_9193	STAM2	-1.52022	3.92776e-05
ILMN_15013	YTHDF3	-1.52038	4.21078e-05
ILMN_7926	ZNF700	-1.52054	6.47891e-05
ILMN_129103	DIAPH3	-1.52062	3.40671e-05
ILMN_11027	C9ORF150	-1.52129	7.37835e-05
ILMN_22880	C14ORF108	-1.52295	6.41812e-05
ILMN_12598	PRKAA1	-1.5232	4.45631e-05
ILMN_162053	ATMIN	-1.52322	0.000373047
ILMN_21425	KLHL7	-1.52381	2.11018e-05
ILMN_27686	API5	-1.52399	0.000230758
ILMN_26768	PLEKHF2	-1.524	4.2878e-05
ILMN_13753	MTRR	-1.52432	7.32584e-05
ILMN_7988	SUZ12	-1.52437	0.000592001
ILMN_23418	PICALM	-1.52468	0.000165448
ILMN_23384	VPS26A	-1.52471	0.000193522
ILMN_5560	LGALS8	-1.52482	3.2431e-05
ILMN_12840	ARL5A	-1.52507	0.00015508
ILMN_7364	LOC493869	-1.52538	0.000397884
ILMN_4659	RNUXA	-1.52561	0.000168864
ILMN_14675	PLOD2	-1.52586	0.000614981
ILMN_19492	GRSF1	-1.52608	0.000278323
ILMN_26959	DYNC1I2	-1.52623	9.6853e-05
ILMN_10261	DDAH1	-1.52637	8.14846e-05
ILMN_2102	MKI67IP	-1.52647	0.00031026
ILMN_2386	VPS41	-1.52719	0.000118564
ILMN_28204	USP38	-1.52795	0.000138124
ILMN_27007	LZTFL1	-1.52802	0.00016497
ILMN_897	BCCIP	-1.52817	0.00010382
ILMN_19290	YAP1	-1.52907	9.2511e-05
ILMN_139272	CCDC131	-1.52909	3.6913e-05
ILMN_27952	USP37	-1.52913	0.000243665
ILMN_18054	DNAJC15	-1.52914	0.00102696
ILMN_2173	ZNF277	-1.52917	5.02539e-05
ILMN_3152	INSIG2	-1.52965	0.000219557
ILMN_20139	UBE2V2	-1.52985	8.88428e-05
ILMN_9770	EPM2AIP1	-1.52991	3.35489e-05
ILMN_19153	SPAG9	-1.53041	0.000200226
ILMN_9147	FASTKD3	-1.53059	0.000217855
ILMN_35465	LOC644334	-1.53065	0.000597308
ILMN_7589	CXORF26	-1.5309	2.89341e-05
ILMN_19806	UFSP2	-1.53114	0.000260307
ILMN_26228	UGCG	-1.5315	0.000137125
ILMN_20389	SLC30A7	-1.53203	0.000376702
ILMN_27161	39702	-1.53208	0.000272438
ILMN_2640	NECAB1	-1.53221	0.000262782
ILMN_92552	HS.443490	-1.53239	0.000152481
ILMN_21480	FERMT2	-1.53265	0.000356902
ILMN_137212	NFXL1	-1.53356	3.30548e-05
ILMN_22716	ZNF721	-1.53387	0.000533878
ILMN_12452	CMPK1	-1.53402	0.000138018
ILMN_13772	ZNF17	-1.53413	0.000149267
ILMN_18826	TMEM126B	-1.53423	2.73538e-05
ILMN_16239	SOCS5	-1.53437	2.86001e-05
ILMN_7642	MYCBP2	-1.53483	3.91607e-05
ILMN_11309	UBR5	-1.53493	0.000214176
ILMN_138712	HSPA14	-1.53511	0.000753131
ILMN_25407	PTPLB	-1.53559	0.000233812
ILMN_8504	NUDT21	-1.53565	9.23135e-05
ILMN_478	ARID4B	-1.5359	0.000156223
ILMN_22634	CD47	-1.53604	0.000455397
ILMN_26605	ZNF24	-1.53614	0.00014311
ILMN_10998	RHOBTB3	-1.53621	0.000177717
ILMN_29165	CCDC100	-1.53623	3.08315e-05
ILMN_22112	KLHL28	-1.53638	3.50367e-05
ILMN_162047	THOC2	-1.53672	0.000167423
ILMN_183743	PTPLB	-1.53689	5.12048e-05
ILMN_181974	POLA1	-1.53717	3.40711e-05
ILMN_169362	LARP7	-1.53764	0.00111364
ILMN_10528	MPHOSPH10	-1.53775	0.000318557
ILMN_168713	SP4	-1.53793	0.00023533
ILMN_21961	TUG1	-1.53809	0.000490916
ILMN_18758	TNPO1	-1.53809	0.000147694
ILMN_26914	KLHL24	-1.539	0.000227277
ILMN_20687	SLTM	-1.53933	0.000108926
ILMN_7659	CALM2	-1.53965	2.4408e-05
ILMN_11667	CCNC	-1.54001	0.000232244
ILMN_1307	DBT	-1.54008	0.000181283
ILMN_29562	PTPN4	-1.54009	4.04552e-05
ILMN_9027	ZMAT3	-1.54012	8.29717e-05
ILMN_29012	DCTN6	-1.54045	0.000110334
ILMN_5532	SLC38A1	-1.54077	0.000236481
ILMN_11502	MRPL42	-1.54079	9.08778e-05
ILMN_1864	DHX40	-1.54148	4.8398e-05
ILMN_18474	CAPN7	-1.54171	0.000782609
ILMN_5541	CPD	-1.54201	0.00011905
ILMN_6570	TMEM168	-1.54209	9.87799e-05
ILMN_137268	C9ORF102	-1.54212	0.00181884
ILMN_163591	LOC440145	-1.54223	1.36722e-05
ILMN_22622	SSB	-1.54226	4.00379e-05
ILMN_22164	EIF1AX	-1.5423	9.58995e-05
ILMN_2629	39513	-1.54255	8.91294e-05
ILMN_139354	EIF2A	-1.54285	8.78709e-05
ILMN_3338	SLC25A36	-1.54326	0.000317873
ILMN_6717	STT3B	-1.54338	6.57973e-05
ILMN_4958	ERO1L	-1.54349	0.000149608
ILMN_24022	DARS	-1.54365	0.00030966
ILMN_10519	NCOA3	-1.54373	3.51618e-05
ILMN_14592	UBE1DC1	-1.54394	5.80875e-05
ILMN_3200	HMGB2	-1.54435	7.62751e-05
ILMN_9592	ADSS	-1.54453	0.000152289
ILMN_3104	RBM12	-1.54454	0.00027564
ILMN_1204	KCTD9	-1.54478	4.50604e-05
ILMN_35256	LOC284988	-1.54506	0.000348582
ILMN_24834	SLC30A5	-1.54534	4.08301e-05
ILMN_9592	ADSS	-1.54584	0.000109784
ILMN_21448	UBE2Q2	-1.54587	0.000250413
ILMN_24219	TXNRD1	-1.54631	0.000206099
ILMN_24620	CCDC45	-1.54637	0.000500969
ILMN_13830	VPS36	-1.5466	0.000143317
ILMN_20253	DDX5	-1.54661	6.3858e-05
ILMN_26781	IVNS1ABP	-1.54661	1.13034e-05
ILMN_86926	HS.348514	-1.54816	0.000689814
ILMN_13294	ZNF91	-1.54824	0.00158051
ILMN_24834	SLC30A5	-1.54879	5.78088e-05
ILMN_1690	CEP63	-1.54894	0.000314783
ILMN_11636	BRMS1L	-1.54929	5.86933e-05
ILMN_23827	MALT1	-1.54946	6.8832e-05
ILMN_6021	FCAR	-1.54969	0.000172432
ILMN_23674	ZFAND1	-1.54997	0.00103197
ILMN_26922	PDCD10	-1.54998	0.000101007
ILMN_3380	FBXO30	-1.55001	1.90825e-05
ILMN_12035	PKN2	-1.55032	2.96858e-05
ILMN_10573	UTP14C	-1.55096	0.000193648
ILMN_7269	HSPD1	-1.55133	6.18677e-05
ILMN_29814	SCOC	-1.55141	0.000158546
ILMN_17352	PTPN11	-1.55209	0.00146164
ILMN_12844	ATP6V1C1	-1.55221	0.000118741
ILMN_2283	SLK	-1.55232	0.00107969
ILMN_16147	ZDHHC21	-1.55247	7.04788e-05
ILMN_71591	HS.19339	-1.55264	2.9238e-05
ILMN_137281	ARL4A	-1.55335	0.000951849
ILMN_18245	C4ORF32	-1.55412	4.05379e-05
ILMN_25545	MLLT10	-1.55416	0.0003212
ILMN_21574	KIAA1429	-1.55479	6.68566e-05
ILMN_14281	NUSAP1	-1.55509	0.000234386
ILMN_167055	SENP7	-1.55526	0.000274384
ILMN_570	CEP152	-1.5554	4.5475e-05
ILMN_31701	LOC649555	-1.5556	0.000841888
ILMN_23469	AHI1	-1.55589	0.000132128
ILMN_166696	CUL5	-1.55611	0.000417027
ILMN_19791	CTTNBP2NL	-1.55648	2.25794e-05
ILMN_3264	ZNF429	-1.55659	1.07291e-05
ILMN_8575	EHBP1	-1.55664	1.28537e-05
ILMN_14384	SLC12A2	-1.55726	0.000222239
ILMN_12303	C12ORF60	-1.55729	0.000130484
ILMN_26567	PDCD10	-1.55734	8.16742e-05
ILMN_20610	TBC1D15	-1.55742	0.000190323
ILMN_137549	RPS6KA3	-1.55749	7.71357e-05
ILMN_16110	PLEKHA1	-1.55752	0.000155782
ILMN_19798	KLHL8	-1.5576	7.77449e-05
ILMN_5763	GNG12	-1.55761	4.45508e-05
ILMN_14917	ACBD3	-1.55764	6.20652e-05
ILMN_14641	TC2N	-1.55788	0.000113782
ILMN_29684	CD58	-1.55812	0.00011909
ILMN_20371	PAQR3	-1.55837	0.00015514
ILMN_7007	UAP1	-1.55859	0.000341535
ILMN_28842	IPO7	-1.55865	1.35238e-05
ILMN_8562	C4ORF41	-1.55873	5.2799e-05
ILMN_26935	STK3	-1.55879	8.28617e-05
ILMN_163512	CCT6AP1	-1.56017	0.000140121
ILMN_26859	PLS1	-1.56041	0.000121988
ILMN_12220	PUM2	-1.56042	0.000199079
ILMN_137635	ZAK	-1.56124	5.34897e-05
ILMN_4311	HOOK1	-1.56137	0.000139375
ILMN_6637	SS18	-1.56138	6.03839e-05
ILMN_12452	CMPK1	-1.56144	0.000116864
ILMN_86595	HS.334831	-1.56155	0.00010878
ILMN_1444	VTA1	-1.56162	0.000301491
ILMN_10044	LXN	-1.56185	1.8738e-05
ILMN_16216	ATP2C1	-1.56205	0.000138165
ILMN_17501	TATDN1	-1.56222	0.000616405
ILMN_2242	DDX1	-1.56226	0.00014094
ILMN_30179	KIAA1715	-1.56229	7.74391e-05
ILMN_14972	CWF19L2	-1.56251	5.32699e-05
ILMN_12034	REV1	-1.56267	0.000500338
ILMN_24472	TTK	-1.56275	0.000422458
ILMN_32599	LOC730083	-1.56384	7.83303e-06
ILMN_7024	WDSOF1	-1.56394	0.000434769
ILMN_16738	NCAM2	-1.56408	8.66985e-05
ILMN_183965	MYO5B	-1.56421	2.98026e-05
ILMN_5529	ZNF294	-1.56463	9.38559e-05
ILMN_163511	SLC39A8	-1.56504	9.01301e-06
ILMN_138606	CNOT7	-1.56523	2.26174e-05
ILMN_17162	NACA	-1.56528	4.66965e-05
ILMN_165589	DIAPH3	-1.56585	7.60808e-05
ILMN_31149	DPY19L1	-1.56585	4.92927e-05
ILMN_21733	MPP5	-1.56598	1.32261e-05
ILMN_138610	BZW1	-1.5661	7.02537e-05
ILMN_24595	PPIG	-1.56613	0.000125959
ILMN_6815	SLC25A46	-1.56626	0.000136641
ILMN_12137	DNM1L	-1.5666	2.0055e-05
ILMN_17729	SMARCE1	-1.56701	2.60429e-05
ILMN_590	SNX14	-1.56731	0.000110615
ILMN_9414	MTMR9	-1.56739	2.36581e-05
ILMN_179202	KCTD3	-1.56785	0.000171784
ILMN_6725	RWDD4A	-1.56787	0.000354546
ILMN_18904	TOR1AIP1	-1.56876	2.57964e-05
ILMN_27900	DPM1	-1.56886	5.26728e-05
ILMN_23821	PPP2R3C	-1.5689	7.17635e-05
ILMN_16228	CIR	-1.56936	1.65642e-05
ILMN_20584	CDC7	-1.56958	0.000281383
ILMN_14949	SUMO1	-1.56992	0.000310345
ILMN_10608	BMP5	-1.57019	2.74726e-05
ILMN_9583	GTF2F2	-1.57035	2.96522e-05
ILMN_10733	MBNL1	-1.57096	7.04236e-05
ILMN_1018	PRMT3	-1.57115	0.000402755
ILMN_8558	ZNF30	-1.57143	0.000357905
ILMN_30071	C2ORF37	-1.57147	8.18488e-05
ILMN_2714	ANK3	-1.57325	9.8661e-06
ILMN_11802	KIF23	-1.57333	2.20042e-05
ILMN_8958	TPM1	-1.5734	9.97186e-05
ILMN_21166	NAMPT	-1.5734	0.00011675
ILMN_29930	C20ORF177	-1.57435	0.000224283
ILMN_27005	NUP54	-1.57485	4.25294e-05
ILMN_28470	SYNCRIP	-1.57558	8.07185e-05
ILMN_17790	DENND4A	-1.57574	0.000515921
ILMN_7971	ASXL2	-1.57586	3.78632e-05
ILMN_36542	ZNF571	-1.57621	1.17376e-05
ILMN_21364	SPOPL	-1.57659	9.5566e-05
ILMN_174209	MTERFD1	-1.57662	0.000163391
ILMN_23321	EXOC1	-1.57685	9.8967e-06
ILMN_1247	FAM133B	-1.57687	0.000136969
ILMN_39829	USP24	-1.577	6.00897e-05
ILMN_7879	PNRC2	-1.57748	3.85118e-05
ILMN_22153	TTRAP	-1.57808	4.99292e-05
ILMN_10323	RSBN1L	-1.57821	4.43136e-05
ILMN_181351	PPP3CA	-1.57858	4.57462e-05
ILMN_22604	KIAA1826	-1.57864	2.07968e-05
ILMN_20150	TTF1	-1.57889	9.97884e-06
ILMN_24749	MTF2	-1.57895	0.00113214
ILMN_18082	LACTB2	-1.57897	0.000196174
ILMN_12844	ATP6V1C1	-1.57961	7.4629e-05
ILMN_18674	FXR1	-1.57968	0.000130223
ILMN_169269	BMPR2	-1.5799	0.000134862
ILMN_28281	CLPX	-1.58004	1.38134e-05
ILMN_7707	PCMTD1	-1.58036	2.70242e-05
ILMN_4503	BXDC2	-1.58076	0.000561861
ILMN_40674	LOC644131	-1.5817	0.000218034
ILMN_2693	SKP1A	-1.58174	5.43873e-06
ILMN_1573	PDIK1L	-1.58193	6.95174e-05
ILMN_11722	C2ORF64	-1.58203	2.86565e-05
ILMN_29634	HNRPA2B1	-1.58223	4.92763e-05
ILMN_28124	MTPN	-1.58241	3.22369e-05
ILMN_11823	ZNF271	-1.58263	7.71082e-06
ILMN_13608	SMC2	-1.58264	2.17043e-05
ILMN_11014	ARRDC4	-1.58267	7.90904e-05
ILMN_22550	MRPL47	-1.5832	0.000444255
ILMN_168949	ZNF322B	-1.58351	6.82458e-05
ILMN_5842	MBNL2	-1.58356	0.000152577
ILMN_25425	ACAD11	-1.58363	3.73388e-05
ILMN_16808	NUF2	-1.58386	5.27078e-05
ILMN_33641	PRPF40A	-1.58405	0.00085614
ILMN_5108	CAV2	-1.58422	7.65332e-05
ILMN_22394	PIK3CB	-1.58439	1.17671e-05
ILMN_166784	RRM2B	-1.58486	7.41227e-05
ILMN_180150	ANKRD50	-1.58511	1.4634e-05
ILMN_7783	CEP192	-1.58512	0.000878334
ILMN_9525	NCOA7	-1.58513	3.98481e-05
ILMN_4627	KYNU	-1.58564	6.47044e-05
ILMN_9254	LARP7	-1.5865	5.55629e-05
ILMN_4103	ARL6IP1	-1.58658	0.000199039
ILMN_14476	ZNF514	-1.58694	5.71855e-05
ILMN_3783	WRN	-1.58781	4.20443e-05
ILMN_17873	LOC90826	-1.58816	0.000123732
ILMN_11323	CENPK	-1.58818	0.00016938
ILMN_25759	SLC9A2	-1.58883	0.000102091
ILMN_14093	SYT1	-1.58894	1.62441e-05
ILMN_11409	ZHX1	-1.58944	6.81471e-06
ILMN_14718	SPCS3	-1.59017	5.88217e-05
ILMN_21510	UPF2	-1.59065	2.31404e-05
ILMN_28070	MPHOSPH9	-1.59088	4.56579e-05
ILMN_8806	CENTB2	-1.59101	0.000600195
ILMN_23677	KDELC2	-1.59114	8.28186e-06
ILMN_174905	UPF3B	-1.59171	9.73147e-05
ILMN_30275	IFIH1	-1.59176	9.25819e-06
ILMN_12276	COMMD10	-1.592	8.12142e-05
ILMN_20374	C15ORF15	-1.59206	6.19316e-05
ILMN_180063	TOR1AIP1	-1.59218	9.17736e-06
ILMN_9870	GGH	-1.59243	7.65706e-05
ILMN_174762	GPAM	-1.59256	9.28598e-06
ILMN_26922	PDCD10	-1.59311	0.000946899
ILMN_22740	RALA	-1.59336	4.87333e-05
ILMN_44907	LOC649841	-1.59345	0.000288151
ILMN_2444	KIAA1370	-1.59393	0.00029405
ILMN_26259	ZMYM4	-1.59429	3.39615e-05
ILMN_577	DDX50	-1.59451	0.000109812
ILMN_11409	ZHX1	-1.59451	5.14135e-05
ILMN_6036	RAPGEF6	-1.59466	5.3667e-05
ILMN_27178	IREB2	-1.59484	1.99657e-05
ILMN_21524	SPAG9	-1.59493	9.53474e-05
ILMN_23108	ZNF83	-1.59521	8.71819e-06
ILMN_10571	PREI3	-1.59718	5.32352e-05
ILMN_8519	RCN2	-1.59731	4.47812e-05
ILMN_4798	ZNF189	-1.59813	8.1015e-05
ILMN_22759	ZNF195	-1.59838	5.08134e-06
ILMN_5998	BRCA1	-1.59921	0.000225365
ILMN_28255	SMARCA5	-1.59932	8.01581e-05
ILMN_556	PTBP2	-1.59991	3.62048e-05
ILMN_28500	TMED5	-1.60005	5.85375e-05
ILMN_1630	NBN	-1.60114	2.51572e-05
ILMN_28066	TRAPPC6B	-1.60122	4.07943e-05
ILMN_1256	DHX15	-1.60138	2.98682e-05
ILMN_17248	MAP3K8	-1.60158	4.73879e-05
ILMN_137344	INTS6	-1.60196	0.000204808
ILMN_9216	VPS54	-1.602	1.84411e-05
ILMN_19634	NAPEPLD	-1.60208	0.000200912
ILMN_25514	FAM111A	-1.60216	0.000498085
ILMN_176995	GPSM2	-1.60217	6.43194e-05
ILMN_12618	MYO5A	-1.60227	0.00032393
ILMN_7850	BBS10	-1.60242	0.000158409
ILMN_5585	SFRS1	-1.60245	7.40254e-06
ILMN_111327	HS.553301	-1.60264	0.00108344
ILMN_179972	C5ORF34	-1.60271	7.58865e-06
ILMN_26189	WDFY1	-1.6028	0.000342518
ILMN_161879	ACADM	-1.60288	0.000173456
ILMN_570	CEP152	-1.60314	1.54123e-05
ILMN_2823	GARNL1	-1.60319	1.23551e-05
ILMN_7725	C14ORF129	-1.60321	1.95179e-05
ILMN_28310	LASS6	-1.60379	0.000179188
ILMN_4503	BXDC2	-1.60385	0.000379663
ILMN_22397	OTUD6B	-1.6039	0.000288495
ILMN_15461	SPAST	-1.60411	2.98374e-05
ILMN_21529	AMD1	-1.60428	0.000165658
ILMN_12895	VRK2	-1.60473	4.13288e-05
ILMN_21821	EML4	-1.60505	1.27494e-05
ILMN_27043	SUB1	-1.60538	1.93477e-05
ILMN_22939	PPP1CB	-1.60546	0.00010468
ILMN_20111	BTBD1	-1.6057	3.06433e-05
ILMN_24694	DEK	-1.60581	0.0015031
ILMN_171723	SMC2	-1.60592	0.000171265
ILMN_941	C6ORF211	-1.60624	0.00012767
ILMN_16721	KIAA0261	-1.60631	8.03287e-06
ILMN_29622	USP16	-1.60666	3.59075e-05
ILMN_13116	THUMPD1	-1.60677	0.000235532
ILMN_23410	NDFIP2	-1.60703	0.000438968
ILMN_12272	MRPL47	-1.60719	1.37419e-05
ILMN_24416	UGP2	-1.60726	1.65321e-05
ILMN_9083	VBP1	-1.60748	0.00130043
ILMN_5715	PTPRK	-1.60801	1.85071e-05
ILMN_3578	NETO2	-1.60873	8.1944e-05
ILMN_26668	FBXO3	-1.60888	9.06434e-05
ILMN_4847	SFRS11	-1.60909	4.27747e-05
ILMN_137993	AHCTF1	-1.60922	4.30658e-05
ILMN_9083	VBP1	-1.60985	1.57372e-05
ILMN_72552	HS.40289	-1.6101	0.000196117
ILMN_8562	C4ORF41	-1.61047	1.27301e-05
ILMN_16506	UBA6	-1.61079	0.000415897
ILMN_165495	ZNF22	-1.61085	9.62116e-05
ILMN_15461	SPAST	-1.611	0.00041975
ILMN_26220	PIK3CA	-1.61142	1.06405e-05
ILMN_73496	HS.71947	-1.61209	2.24582e-05
ILMN_17889	PPP1R2	-1.61211	2.24138e-05
ILMN_18297	CD55	-1.61211	2.9473e-05
ILMN_13418	NAT13	-1.61251	2.23224e-05
ILMN_6778	PPAT	-1.61265	3.38552e-05
ILMN_11010	SNX7	-1.61295	1.59546e-05
ILMN_23727	MAL2	-1.61329	1.60441e-05
ILMN_27156	HPS3	-1.61386	0.000225139
ILMN_21417	OSGIN2	-1.61425	3.81723e-05
ILMN_3256	WDR51B	-1.6144	0.000104862
ILMN_137060	FLJ13611	-1.61453	8.02479e-06
ILMN_3249	MTM1	-1.61474	0.000100076
ILMN_138771	MAP3K2	-1.61482	0.000184778
ILMN_9076	SMG1	-1.61492	8.83438e-05
ILMN_4081	AP3M1	-1.61521	3.65681e-05
ILMN_28392	GABPA	-1.61594	3.45103e-05
ILMN_9765	GFM1	-1.61629	0.000312238
ILMN_18985	FAM18B	-1.6163	0.000610935
ILMN_27038	MST4	-1.61657	0.000270985
ILMN_1996	DICER1	-1.61658	0.0035718
ILMN_10144	DPP8	-1.61678	1.38357e-05
ILMN_28393	MED23	-1.61717	2.90547e-05
ILMN_24756	MTERFD1	-1.61726	8.40718e-06
ILMN_1885	UBE3A	-1.61744	3.06268e-05
ILMN_2713	KIDINS220	-1.6181	0.000164299
ILMN_14576	YTHDC1	-1.61813	6.80763e-06
ILMN_31668	LOC646849	-1.61826	0.000421622
ILMN_19739	THOC1	-1.61844	0.000135796
ILMN_6410	C7ORF36	-1.61872	2.57038e-05
ILMN_4382	GNA13	-1.61885	3.31041e-05
ILMN_4756	WASL	-1.61907	9.26458e-06
ILMN_20012	TLK1	-1.61926	1.96915e-05
ILMN_22862	DKK1	-1.6195	8.0002e-06
ILMN_17111	DPY19L3	-1.62013	5.1944e-05
ILMN_71879	HS.24119	-1.62014	8.50586e-05
ILMN_3415	ZNF143	-1.6202	5.66066e-06
ILMN_14735	CAMSAP1L1	-1.62039	5.30383e-05
ILMN_21878	RAB33B	-1.62069	4.4613e-05
ILMN_119940	HS.567759	-1.62119	0.000215364
ILMN_41472	LOC441511	-1.62152	1.80227e-05
ILMN_179221	TROVE2	-1.62174	0.000332251
ILMN_5586	KITLG	-1.62185	0.000250516
ILMN_20792	SYTL2	-1.623	4.06143e-05
ILMN_22601	ATP2C1	-1.62303	6.71607e-06
ILMN_138879	FANCI	-1.62311	0.000284373
ILMN_11905	DHX36	-1.62431	4.63428e-05
ILMN_18263	ST13	-1.62448	5.75262e-05
ILMN_4413	CD46	-1.62448	4.81053e-06
ILMN_8806	CENTB2	-1.62469	0.00089697
ILMN_19004	MON2	-1.62478	4.15348e-05
ILMN_15897	ZNF701	-1.62479	1.32114e-05
ILMN_16994	TRNT1	-1.62533	0.000218412
ILMN_8924	XRN1	-1.62562	0.000203961
ILMN_85185	HS.294103	-1.62599	0.000338905
ILMN_17385	PRKCI	-1.62633	4.39333e-05
ILMN_5670	CCNH	-1.62732	9.21115e-05
ILMN_3008	HECA	-1.62748	5.90702e-05
ILMN_176936	RAB8B	-1.62756	0.000315992
ILMN_15368	MYNN	-1.6294	0.00159381
ILMN_14666	NACAP1	-1.6294	5.26467e-05
ILMN_18292	PLDN	-1.62974	1.37272e-05
ILMN_17946	USP9X	-1.63009	0.000112509
ILMN_2670	KLF9	-1.63109	9.79824e-05
ILMN_990	ZNF451	-1.63165	1.82813e-05
ILMN_12636	SBNO1	-1.63211	3.46674e-06
ILMN_172914	KIAA1712	-1.63223	9.20221e-06
ILMN_26115	STAG1	-1.63224	0.000152887
ILMN_25626	GCA	-1.63227	3.90462e-05
ILMN_12276	COMMD10	-1.63266	1.67029e-05
ILMN_7719	MTIF2	-1.63279	0.000582113
ILMN_88389	HS.374278	-1.63298	6.78041e-05
ILMN_36215	USP32	-1.63309	5.1763e-06
ILMN_18720	COG3	-1.63345	6.08669e-05
ILMN_165488	EIF4E	-1.63391	0.00074217
ILMN_168156	TMED7	-1.6356	2.80495e-05
ILMN_26781	IVNS1ABP	-1.63605	5.14687e-05
ILMN_25010	UBL3	-1.63608	4.03994e-05
ILMN_7155	TMEM135	-1.63666	8.98494e-05
ILMN_8115	KIF2A	-1.63683	5.74744e-06
ILMN_29683	HMGN1	-1.63725	1.04032e-05
ILMN_11713	RMI1	-1.63728	2.16358e-05
ILMN_28307	MOSPD2	-1.63787	0.000317136
ILMN_6585	CCPG1	-1.63816	1.57893e-05
ILMN_3196	CSPP1	-1.63891	2.59227e-05
ILMN_1256	DHX15	-1.63909	0.000156076
ILMN_4998	FBXL3	-1.6397	2.26153e-05
ILMN_182697	TCF12	-1.64054	2.31105e-05
ILMN_5049	C19ORF2	-1.64134	4.1156e-05
ILMN_8610	MTDH	-1.64135	4.52634e-05
ILMN_1173	AGL	-1.64168	8.79204e-05
ILMN_25582	DEPDC1	-1.64197	6.03753e-06
ILMN_11667	CCNC	-1.64219	1.2599e-05
ILMN_3806	C6ORF141	-1.64306	0.000191185
ILMN_6709	RHOT1	-1.64345	6.40936e-06
ILMN_29649	SFRS3	-1.64369	4.85697e-05
ILMN_14672	GMFB	-1.64391	0.000496296
ILMN_174036	P15RS	-1.64513	2.77659e-05
ILMN_11203	BCAS2	-1.6453	8.90877e-06
ILMN_20804	CCDC132	-1.6454	0.00010917
ILMN_19705	POLE2	-1.64541	3.66163e-05
ILMN_183383	TAX1BP1	-1.64633	8.31978e-05
ILMN_4738	ITGB1	-1.64657	6.85261e-05
ILMN_20638	KIAA1012	-1.64702	4.25092e-05
ILMN_2630	CUL4B	-1.64705	0.00037392
ILMN_16140	OSBPL9	-1.64726	1.48925e-05
ILMN_28056	KIAA0372	-1.64726	1.88427e-05
ILMN_18687	RBM25	-1.64754	0.000159606
ILMN_15549	RBM34	-1.64787	2.86906e-05
ILMN_23313	MAP2K4	-1.64849	1.086e-05
ILMN_9240	C1ORF9	-1.64963	0.000539431
ILMN_11038	C11ORF82	-1.64977	1.06658e-05
ILMN_416	ACSL3	-1.65016	9.19492e-06
ILMN_14211	NEK2	-1.6513	0.000130563
ILMN_3604	TRAM1	-1.65206	0.000133605
ILMN_6684	LMBRD1	-1.65223	6.43141e-05
ILMN_27231	TARS	-1.65277	6.41165e-05
ILMN_32953	KIAA0947	-1.65307	4.37518e-06
ILMN_14927	CASC4	-1.65474	3.21133e-05
ILMN_1864	DHX40	-1.65528	8.52319e-05
ILMN_17727	MFN1	-1.65532	0.000117423
ILMN_11605	C14ORF24	-1.65549	0.000140691
ILMN_13483	MYO1B	-1.65573	9.85218e-06
ILMN_2243	UTP11L	-1.65609	5.01475e-06
ILMN_19314	EIF4G2	-1.65787	2.72295e-05
ILMN_28618	RP2	-1.65801	8.08092e-06
ILMN_2505	DMXL1	-1.65859	5.50974e-05
ILMN_11642	CBX3	-1.65897	0.000185352
ILMN_3397	39693	-1.65976	3.78602e-05
ILMN_173484	SLC12A2	-1.65979	0.000265728
ILMN_3197	SLC39A6	-1.66006	0.000153336
ILMN_29648	PPM1B	-1.6605	9.34127e-05
ILMN_18734	HSDL2	-1.66073	2.5574e-06
ILMN_8594	GEN1	-1.66075	2.112e-05
ILMN_25544	JMJD1A	-1.66083	2.70049e-05
ILMN_27832	MYO6	-1.66085	5.82901e-06
ILMN_5095	PSIP1	-1.66103	4.13844e-05
ILMN_28869	SOCS4	-1.66109	3.04842e-05
ILMN_21848	ARID4A	-1.66149	6.45852e-06
ILMN_5197	CALCR	-1.66215	2.8079e-05
ILMN_21794	ACTR6	-1.66248	1.23132e-05
ILMN_23421	HMGB1	-1.66269	4.91212e-05
ILMN_37323	HSPCAL3	-1.66348	7.16632e-06
ILMN_27551	CSTF3	-1.66424	1.06788e-05
ILMN_29511	UBR2	-1.66439	1.25266e-05
ILMN_17545	NUP35	-1.66469	6.6622e-05
ILMN_18925	PRKAR1A	-1.66513	3.26718e-05
ILMN_1429	TFPI	-1.66516	3.35633e-05
ILMN_15534	RB1CC1	-1.66543	1.24862e-05
ILMN_30263	CHUK	-1.66579	3.59746e-05
ILMN_45053	LOC644131	-1.66588	1.63887e-05
ILMN_29382	SEMA3C	-1.66643	0.00014517
ILMN_6959	SRP54	-1.6667	4.12817e-05
ILMN_15362	ANKRD32	-1.667	8.87965e-06
ILMN_25670	CLASP2	-1.66723	2.90674e-06
ILMN_2731	HIGD1A	-1.66727	2.22056e-05
ILMN_21228	SMEK2	-1.66828	1.37604e-05
ILMN_90355	HS.413494	-1.66913	3.18931e-05
ILMN_10635	COL4A3BP	-1.66931	4.54553e-05
ILMN_2455	DENND4C	-1.66978	0.000264586
ILMN_6400	CLCC1	-1.671	9.84846e-06
ILMN_167386	FNDC3A	-1.67144	3.43675e-05
ILMN_23421	HMGB1	-1.67153	7.74495e-06
ILMN_3792	TRIM33	-1.67223	2.88159e-05
ILMN_6163	NIPBL	-1.67237	0.000143642
ILMN_6959	SRP54	-1.67367	3.75384e-05
ILMN_22272	PRSS23	-1.6737	0.00031664
ILMN_33777	FRYL	-1.67413	7.51335e-05
ILMN_11665	CRBN	-1.67436	2.12161e-05
ILMN_24588	GALNT1	-1.67449	1.15025e-05
ILMN_2096	PHF14	-1.67462	3.49841e-05
ILMN_26083	ERP27	-1.67623	0.000102228
ILMN_29130	C14ORF138	-1.67664	0.000103033
ILMN_17501	TATDN1	-1.67715	1.00373e-05
ILMN_12408	ZNF227	-1.67718	1.88698e-06
ILMN_179647	CLIP1	-1.67758	8.06485e-05
ILMN_173510	LCOR	-1.67837	0.000270075
ILMN_8810	EPS15	-1.67864	0.000133972
ILMN_22860	PNPLA8	-1.67974	2.51611e-05
ILMN_16297	ANAPC4	-1.67984	0.000157824
ILMN_26144	PTPN12	-1.68007	7.65188e-05
ILMN_14098	NDC80	-1.68028	3.53263e-06
ILMN_25282	C14ORF135	-1.68047	4.52494e-05
ILMN_4948	SNX2	-1.68053	2.8582e-05
ILMN_164969	ATG12	-1.68069	0.000246666
ILMN_25242	RABGGTB	-1.681	0.000114886
ILMN_171817	THUMPD1	-1.68143	2.1992e-05
ILMN_23456	NME7	-1.6816	0.000155358
ILMN_28121	ROD1	-1.68164	5.69969e-05
ILMN_24604	TWISTNB	-1.68181	5.59126e-05
ILMN_11170	PHACTR2	-1.68209	3.09948e-05
ILMN_17879	ZBED5	-1.68257	2.46822e-05
ILMN_24873	TRIM2	-1.68283	3.73141e-06
ILMN_4636	RB1	-1.68419	5.28387e-06
ILMN_169273	ZNF443	-1.68443	9.25369e-06
ILMN_7574	TMEM194	-1.6848	1.88791e-05
ILMN_1683	ALG6	-1.68515	4.77297e-05
ILMN_12623	SHOC2	-1.68544	1.27394e-06
ILMN_14173	SENP6	-1.68632	7.00313e-06
ILMN_20355	PSMA3	-1.68636	3.43571e-05
ILMN_6936	C6ORF120	-1.68649	1.97692e-06
ILMN_1505	YES1	-1.68694	2.06741e-05
ILMN_10373	MBNL1	-1.68747	0.000169416
ILMN_180991	PRKAA1	-1.68885	3.97236e-05
ILMN_2444	KIAA1370	-1.68918	5.6921e-06
ILMN_16599	OXR1	-1.68949	0.000631872
ILMN_12052	CAPZA2	-1.68973	1.78203e-05
ILMN_9514	HIF1A	-1.6901	1.81314e-05
ILMN_6062	NARS	-1.69031	0.000266638
ILMN_17440	SRP9	-1.69056	4.30321e-06
ILMN_23284	SLC35A1	-1.69134	0.000129908
ILMN_22392	C10ORF137	-1.69169	3.80891e-05
ILMN_3174	CLIC4	-1.69194	1.86572e-05
ILMN_8062	HRSP12	-1.69269	3.92093e-05
ILMN_23274	SSR1	-1.69334	2.72251e-06
ILMN_7102	PTMA	-1.69345	9.59994e-06
ILMN_9182	TRNT1	-1.69371	0.000102601
ILMN_10414	ARHGAP21	-1.69378	3.92072e-05
ILMN_22932	TMEM123	-1.6941	1.91225e-05
ILMN_15160	ZNF816A	-1.69443	9.12383e-06
ILMN_4413	CD46	-1.6946	1.52594e-05
ILMN_25982	PLOD2	-1.6947	0.000690987
ILMN_183293	KTN1	-1.69548	9.40394e-05
ILMN_14248	FAM49B	-1.69574	4.53778e-05
ILMN_85209	HS.296031	-1.69629	8.38232e-05
ILMN_16936	SLTM	-1.69683	4.66026e-06
ILMN_9985	BNIP2	-1.69753	3.23656e-05
ILMN_13234	TAF1B	-1.69788	1.08824e-05
ILMN_4627	KYNU	-1.69816	2.13419e-05
ILMN_3978	C11ORF58	-1.69839	3.86697e-06
ILMN_23757	ROCK2	-1.69844	5.171e-05
ILMN_173505	TROVE2	-1.69856	7.66858e-05
ILMN_168704	ATP2B1	-1.69871	8.99282e-05
ILMN_22238	DDX18	-1.6989	5.2679e-05
ILMN_12909	TFRC	-1.69959	0.000134218
ILMN_23378	NKTR	-1.70018	0.000290358
ILMN_20144	IPO11	-1.70031	5.42494e-05
ILMN_23042	IFRD1	-1.70041	2.38778e-05
ILMN_16866	DDX46	-1.70042	5.4182e-05
ILMN_30113	PDS5A	-1.70047	1.3818e-05
ILMN_13589	ZNF23	-1.70054	2.91834e-05
ILMN_12040	FNDC3A	-1.70243	2.24508e-05
ILMN_178959	UBR5	-1.7026	2.30405e-05
ILMN_14773	PGM3	-1.70283	6.75033e-06
ILMN_17895	CSNK1G3	-1.70288	1.32958e-05
ILMN_23985	MAD2L1	-1.70317	0.000118799
ILMN_23091	ROCK1	-1.70384	0.000155318
ILMN_14393	WDR75	-1.70469	7.87203e-05
ILMN_15554	MBNL2	-1.70507	1.49066e-05
ILMN_137990	UBE2MP1	-1.70515	0.0188003
ILMN_4339	NRIP1	-1.70522	3.1113e-05
ILMN_20785	STAU2	-1.70525	2.92933e-05
ILMN_3656	HELLS	-1.70527	1.93814e-05
ILMN_18925	PRKAR1A	-1.70565	3.01767e-06
ILMN_36869	LOC730432	-1.70635	5.882e-06
ILMN_657	C4ORF18	-1.70653	6.30444e-05
ILMN_29847	OSBPL8	-1.70657	9.84403e-05
ILMN_30145	FUSIP1	-1.70677	5.34095e-05
ILMN_12938	SLU7	-1.70695	2.77142e-06
ILMN_19049	ZNF679	-1.70705	4.92733e-05
ILMN_38012	RNF219	-1.70745	3.51868e-06
ILMN_8801	TRMT11	-1.70753	8.09841e-05
ILMN_6119	CTDSPL2	-1.70755	2.82804e-05
ILMN_2292	C14ORF100	-1.70767	0.000151521
ILMN_12815	CP110	-1.70803	8.50491e-05
ILMN_22397	OTUD6B	-1.70809	0.000145719
ILMN_25282	C14ORF135	-1.70817	4.07292e-05
ILMN_8036	EFHA1	-1.70872	2.39972e-05
ILMN_25313	FCHO2	-1.70958	6.34927e-06
ILMN_2955	ESCO2	-1.70968	6.04501e-05
ILMN_24153	CCAR1	-1.71028	2.10539e-05
ILMN_1872	RPS6KB1	-1.71082	0.000398443
ILMN_9403	RBM45	-1.71142	1.20417e-06
ILMN_180296	SFRS12	-1.71151	4.49839e-06
ILMN_15440	PI4K2B	-1.71156	0.000111467
ILMN_16672	TOM1L1	-1.7116	9.16429e-06
ILMN_2157	MUT	-1.71179	3.9949e-05
ILMN_13269	CCNC	-1.71223	4.0934e-05
ILMN_15877	TCEA1	-1.71237	6.16919e-05
ILMN_33924	LOC653226	-1.71342	9.42569e-06
ILMN_20095	SYTL2	-1.71385	2.52619e-06
ILMN_3022	C14ORF145	-1.71448	3.02549e-06
ILMN_16938	ERCC6L	-1.71452	3.45566e-06
ILMN_27704	ZNF248	-1.71537	5.13383e-06
ILMN_25215	JMJD1C	-1.71548	1.33374e-05
ILMN_22538	ARRDC3	-1.71569	9.46794e-05
ILMN_13368	AKAP11	-1.71643	5.02835e-06
ILMN_7196	DHX9	-1.7166	3.69404e-05
ILMN_29967	MTMR6	-1.71664	2.52836e-05
ILMN_182635	FIGNL1	-1.71672	3.29791e-06
ILMN_4651	MRPL39	-1.71683	4.66971e-06
ILMN_14773	PGM3	-1.71712	1.11211e-05
ILMN_29910	TIA1	-1.71781	1.83942e-05
ILMN_17834	TFPI	-1.7184	2.29923e-05
ILMN_138798	PRPF4B	-1.71874	3.65889e-05
ILMN_6014	PPP1R12A	-1.71875	6.19474e-05
ILMN_28113	FAM45A	-1.7197	2.38852e-06
ILMN_23970	SYTL2	-1.71991	6.76249e-05
ILMN_6119	CTDSPL2	-1.72077	2.32865e-06
ILMN_14082	STAG2	-1.72154	8.84886e-06
ILMN_5163	FBXO3	-1.72171	6.03555e-06
ILMN_10145	SLC35A3	-1.72203	8.26636e-05
ILMN_173755	SMARCA5	-1.72233	1.57015e-05
ILMN_2058	C1ORF218	-1.72269	5.7667e-05
ILMN_183695	DAAM1	-1.72273	9.62485e-06
ILMN_12854	CAB39	-1.72296	1.08592e-05
ILMN_14354	DNAJB9	-1.72327	7.03092e-05
ILMN_3289	LPP	-1.72357	5.30075e-06
ILMN_6436	ECT2	-1.72373	0.000791148
ILMN_5745	C14ORF106	-1.72411	1.29404e-05
ILMN_27304	RAB22A	-1.72419	2.11828e-05
ILMN_168179	LANCL1	-1.72511	4.13965e-05
ILMN_2190	PAPD4	-1.72561	1.73738e-05
ILMN_9466	CDC40	-1.72587	0.000102261
ILMN_22531	LRRFIP1	-1.72692	2.59518e-05
ILMN_45804	LOC729148	-1.72788	1.10903e-05
ILMN_17561	GPR126	-1.72809	3.71266e-05
ILMN_3792	TRIM33	-1.7282	0.000118545
ILMN_15988	ARFGEF1	-1.72911	0.000340922
ILMN_172829	KITLG	-1.72941	5.66571e-05
ILMN_8503	KIF11	-1.72948	3.36339e-06
ILMN_6348	UPF3B	-1.72966	1.6852e-05
ILMN_27748	ENPP4	-1.72998	1.09686e-05
ILMN_25337	KRCC1	-1.73039	1.09134e-06
ILMN_11774	CENPJ	-1.73052	1.52505e-05
ILMN_29212	TDG	-1.73173	6.82633e-06
ILMN_2132	LARP4	-1.7323	3.06329e-05
ILMN_19127	NAE1	-1.73249	7.02707e-06
ILMN_15440	PI4K2B	-1.73336	1.86302e-05
ILMN_1136	HLTF	-1.73391	3.46547e-06
ILMN_6592	MRE11A	-1.73408	1.35127e-05
ILMN_24570	ZNF800	-1.73438	3.65364e-05
ILMN_26586	UBE3A	-1.73565	5.2913e-06
ILMN_180528	C14ORF108	-1.73585	6.45567e-05
ILMN_25772	KIF21A	-1.736	1.0604e-05
ILMN_14545	TMED7	-1.73742	4.04974e-05
ILMN_171545	NBEA	-1.73745	4.46435e-05
ILMN_23362	PLCXD3	-1.73767	1.99428e-06
ILMN_179145	CSNK1G3	-1.73779	2.81555e-06
ILMN_11846	RFC3	-1.73808	4.36574e-05
ILMN_5163	FBXO3	-1.73823	4.23715e-05
ILMN_17444	SERBP1	-1.73857	3.27166e-05
ILMN_23077	MIER1	-1.73919	4.87823e-06
ILMN_12604	CLTC	-1.7393	1.66785e-05
ILMN_170037	SLC39A6	-1.7402	0.000102964
ILMN_168262	ZC3H15	-1.74142	2.55386e-05
ILMN_9558	PRPF18	-1.74155	4.51709e-06
ILMN_10386	ABCE1	-1.74221	1.25856e-06
ILMN_14535	SDCBP	-1.74228	3.14953e-06
ILMN_6470	CEP55	-1.74235	6.76408e-06
ILMN_173094	PABPC1	-1.74309	2.8481e-05
ILMN_19408	GLCE	-1.7434	4.24566e-06
ILMN_169874	SR140	-1.7434	6.21023e-05
ILMN_22379	BMI1	-1.74472	2.86952e-05
ILMN_9008	MSH2	-1.74482	1.04867e-05
ILMN_29294	B3GALNT1	-1.74495	2.11335e-05
ILMN_10159	FOXN2	-1.74541	1.97452e-05
ILMN_173569	GNA13	-1.74628	7.06708e-05
ILMN_170911	APPBP2	-1.74653	0.000115686
ILMN_177407	RAB23	-1.74788	5.71341e-06
ILMN_24825	SERINC1	-1.74832	5.00469e-06
ILMN_12020	DR1	-1.74835	9.27142e-06
ILMN_164643	TRAPPC6B	-1.7502	4.00705e-05
ILMN_1948	INTS2	-1.75108	2.73529e-05
ILMN_10389	POLQ	-1.75147	0.000159314
ILMN_14683	CCNL1	-1.7528	7.39848e-05
[truncated: 3,116 more rows]
