# Supplementary material for: Endoxifen’s Molecular Mechanisms of Action Are Concentration Dependent and Different than That of Other Anti-Estrogens
Source: PLoS One. 2013 Jan 28;8(1):e54613. doi: 10.1371/journal.pone.0054613 (PMC3557294; doi:10.1371/journal.pone.0054613)
Supplement: Table S6 — Information on primers used in this manuscript. (XLS) [file pone.0054613.s009.xls]

## Sheet: Sheet1
Table S6: Information on primers used in this manuscript
Gene Abbreviation	Primer Sequence	Accession #
PTGES	F: 5'-GGAACGACATGGAGACCATC-3'	NM_004878
	R: 5'-GGCGACAAAAGGGTTAGGAC-3'
ANKRD33	F: 5'-AAAGTCTGGCCCTTCCTCTC-3'	NM_001130015
	R: 5'-TGTTCCCAGCCTGTCCTATC-3'
MBNL2	F: 5'-CGCTCTGATGAAGAATGCAA-3'	NM_144778
	R: 5'-GCCCTTTAGGGAATCAAAGC-3'
NBEA	F: 5'-CTGTGCCATGCTATGAAGGA-3'	NM_015678
	R: 5'-TCCTCGGCTCTTTGTCTGTT-3'
TOPBP1	F: 5'-GCCCTCGTTACACCTGGATA-3'	NM_007027
	R: 5'-TCGGTTTCCTTTTCTGTTGG-3'
GNL3	F: 5'-ATTGCCAACAGTGGTGTTCA-3'	NM_014366
	R: 5'-GTTTCCAAAGGCCCTCTTTC-3'
ABCG1	F: 5'-TTCTGACATTTCCCCTGGAG-3'	NM_016818
	R: 5'-CATGGTCTTGGCCAGGTAGT-3'
KLF5	F: 5'-CCCTTGCACATACACAATGC-3'	NM_001730
	R: 5'-GGATGGAGGTGGGGTTAAAT-3'
ZNF354A	F: 5'-CGAGTGTGGGAAAACATTCA-3'	NM_005649
	R: 5'-ATCCCACATTCCTCACATCG-3'
CSNK1A1	F: 5'-GGCTAAAGGCTGCAACAAAG-3'	NM_001025105
	R: 5'-AGCGTAGCCCACGACAATAG-3'
SRM	F: 5'-CAGTGTGAGATCGACGAGGA-3'	NM_003132
	R: 5'-CCCACATGTAGGGTCAGCTT-3'
CABC1	F: 5'-ACATGTGCTGACCACAGAGC-3'	AB073905
	R: 5'-GGGGTCTGTTTGCATGAAGT-3'
IGFBP3	F: 5'-GGGGTGTACACATTCCCAAC-3'	NM_000598
	R: 5'-AGGCTGCCCATACTTATCCA-3'
VAMP5	F: 5'-AGCGTTCAGACCAACTCCTG-3'	NM_006634
	R: 5'-AGGATGATGAGCAGGACACC-3'
GREB1	F: 5'-ATCCTGAACGTGGACCTGAC-3'	NM_014668
	R: 5'-CACCACGATCTGCTTCTTCA-3'
PKIB	F: 5'-CCAATTTTGCATCTTCAGCA-3'	NM_181795
	R: 5'-ATCTGAGGTTCCGTCTGTGG-3'
SPINK4	F: 5'-GTCTCCAACCTGTTCCCAGA-3'	NM_014471
	R: 5'-TCAGCATTTGCCATCTTTCA-3'
TUBA3D	F: 5'-CCTACAGGCAGCTCTTCCAC-3'	NM_080386
	R: 5'-CTCCTTGCCGATGGTGTAAT-3'
CAB39	F: 5'-ACCTGCTGCGAGACAAAAGT-3'	NM_016289
	R: 5'-GAGTTTGGCCTGGTTCTTGA-3'
PRPR4B	F: 5'-AGAAGTCGCGATCGAGGTAA-3'	NM_003913
	R: 5'-TCTCTCTTTGGACCGTGACC-3'
HTRA2	F: 5'-GTTAACCTGGATGGGGAGGT-3'	NM_013247
	R: 5'-TTCTTCTTTTCCCCACGATG-3'
MRTO4	F: 5'-AGCTTCGGAAATGTGTGGAC-3'	NM_016183
	R: 5'-GTCCTTCAGCTTGCTGTTCC-3'
SFRS12	F: 5'-CAGAACACCACCCAGGAGTT-3'	AF459094
	R: 5'-GGGGGACGGAGATCTAGAAG-3'
COPS2	F: 5'-AATGCACTTGAGGGAAGGTG-3'	NM_004236
	R: 5'-AAGCAAGTGGTTCGTCTTGG-3'
TK ERE	F: 5’-GCTAACATAACCCGGGAGGT-3’
	R: 5’-CGAATTCGCCAATGACAAG-3’
TFF1 ERE	F: 5'-CTAGACGGAATGGGCTTCAT-3'
	R: 5'-TAGTGAGAGATGGCCGGAAA-3'
NRIP1 ERE	F: 5'-TGCTCCTGGGTCCTACGTCT-3'
	R: 5'-TCCCCTTCACCCCACAACAC-3'
GREB1 ERE	F: 5'-CACTTTGAGCAAAAGCCACA-3'
	R: 5'-GCTGCGGCAATCAGAAGTAT-3'
ABCA3 ERE	F: 5'-CACCTTCCATCTGTCCAAAG-3'
	R: 5'-CAACCCTGAGGTTTGGGAAC-3'
